# Supplementary material for: Replicating and extending the effects of auditory religious cues on dishonest behavior
Source: PLoS One. 2020 Aug 13;15(8):e0237007. doi: 10.1371/journal.pone.0237007 (PMC7425871; doi:10.1371/journal.pone.0237007)
Supplement: S1 Data — (ZIP) [file pone.0237007.s003.zip]

Archive with 2 entries (2 files):
- Nichols_et_al_analysis_V2.0.Rmd
- Nichols_et_al_dataset_V2.0.csv
