# Supplementary material for: Replicating and extending the effects of auditory religious cues on dishonest behavior
Source: PLoS One. 2020 Aug 13;15(8):e0237007. doi: 10.1371/journal.pone.0237007 (PMC7425871; doi:10.1371/journal.pone.0237007)
Supplement: S1 Data — (ZIP) [file pone.0237007.s003.zip › Nichols_et_al_dataset_V2.0.csv]

include	site	id	con	claim	moneyclaim	completion time (practice included)	completion time (payments only)	CT	CT_cheat	sex	age	relig	affil	Religion	Religion Text	affil_cong	ritual	religious	sacred	sad	fast	boring	pleasant	happy	irritating	slow	exciting	deep	interesting	distressing	powerful	relaxing	distract	difficult_task
0	1	1	4	0	$4.51	0:05:40	05:20.0	0.61819	NA	0	21	2	1	Christian		1	2	7	7	1	1	3	4	1	1	4	1	4	1	2	1	4	1	4
0	1	2	3	0.108333333	$4.96	0:05:50	05:10.0	0.658048	0.563846154	1	33	1	1	Christian		1	2	2	4	1	1	3	4	2	2	4	2	1	2	1	1	4	1	4
0	1	3	2	0.191666667	$5.59	0:06:07	05:37.0	0.7358	1.043043478	0	18	3	0	Agnosticism		0	4	4	4	1	1	1	1	1	4	1	1	1	1	3	1	1	1	4
0	1	4	1	0.716666667	$8.47	0:07:21	06:31.0	1.06891	1.217860465	0	27	2	1	Christian		1	4	NA	NA	NA	NA	NA	NA	NA	NA	NA	NA	NA	NA	NA	NA	NA	NA	4
0	1	5	4	0.658333333	$8.02	0:05:07	04:48.0	0.457333	0.471392405	0	20	5	0	Agnosticism		0	7	3	7	1	1	1	5	4	2	1	2	3	3	1	1	4	2	3
0	1	6	3	0.366666667	$6.58	0:04:49	04:25.0	0.388381	0.338636364	1	22	3	0	Agnosticism		0	6	4	5	1	1	2	3	3	1	2	1	4	3	1	1	5	1	4
0	1	7	2	0.008333333	$4.47	0:06:06	05:36.0	0.696395	1.628	0	19	3	1	Christian		1	4	1	4	1	2	3	2	1	1	1	1	1	1	1	1	3	1	3
0	1	8	1	0.808333333	$8.96	0:05:04	04:43.0	0.4313	0.378123711	1	21	3	1	Christian		1	3	NA	NA	NA	NA	NA	NA	NA	NA	NA	NA	NA	NA	NA	NA	NA	NA	5
0	1	9	4	0.308333333	$6.18	0:05:24	05:06.0	0.543	0.723243243	1	20	2	1	Christian		1	3	3	6	3	1	3	4	2	1	5	2	2	2	5	1	5	1	4
0	1	10	3	0.466666667	$7.08	0:06:57	05:59.0	0.94781	0.927857143	0	19	2	1	Christian		1	1	3	5	2	1	3	4	4	2	3	1	1	2	1	1	3	3	4
0	1	11	2	1	$10.00	0:07:50	07:03.0	1.256648	1.102275	1	20	5	1	Christian		1	6	4	4	1	1	1	1	1	1	1	1	1	1	1	1	1	1	5
0	1	12	1	0.291666667	$6.18	0:05:19	05:00.0	0.528319	0.554028571	0	20	2	1	Christian		1	2	NA	NA	NA	NA	NA	NA	NA	NA	NA	NA	NA	NA	NA	NA	NA	NA	5
0	1	13	4	0.191666667	$5.37	0:05:11	04:42.0	0.430148	0.446956522	0	19	2	1	Christian		1	4	4	6	2	1	4	3	2	3	5	1	1	2	1	1	3	2	2
0	1	14	3	0.108333333	$5.19	0:05:08	04:46.0	0.461052	0.412307692	0	19	2	1	Christian		1	3	4	2	1	1	2	5	3	1	4	2	5	3	1	4	5	1	5
0	1	15	2	0.325	$6.27	0:05:00	04:33.0	0.424048	0.422051282	0	20	2	1	Christian		1	4	4	4	1	1	1	1	1	1	1	1	1	1	1	1	1	2	5
0	1	16	1	0.133333333	$5.10	0:05:20	05:01.0	0.50931	0.644375	0	21	3	0	Christian		0	4	NA	NA	NA	NA	NA	NA	NA	NA	NA	NA	NA	NA	NA	NA	NA	NA	3
0	1	17	4	0.241666667	$5.86	0:05:17	04:48.0	0.46	0.572413793	1	20	2	1	Christian		1	4	5	5	1	2	1	4	4	1	3	2	2	3	1	1	5	1	3
0	1	18	3	0.233333333	$5.82	0:06:35	05:51.0	0.870814	1.318928571	1	20	3	1	Christian		1	3	7	7	1	1	1	5	4	2	3	2	3	3	2	2	4	1	4
0	1	19	2	0.433333333	$6.90	0:06:00	05:40.0	0.756762	0.856923077	0	19	3	0	Christian		0	6	4	4	2	4	1	4	4	1	1	4	4	4	1	2	5	1	3
0	1	20	1	0.116666667	$5.05	0:06:18	05:54.0	0.808824	1.060785714	1	21	2	0	Other		0	6	NA	NA	NA	NA	NA	NA	NA	NA	NA	NA	NA	NA	NA	NA	NA	NA	3
0	1	21	4	0.15	$5.41	0:05:33	04:52.0	0.496576	0.612777778	1	21	2	1	Christian		1	4	6	5	3	2	3	5	3	1	2	1	3	3	1	3	5	1	5
1	1	22	3	1	$10.00	0:05:09	04:29.0	0.457857	0.351583333	0	27	2	1	Christian		1	1	6	6	3	1	1	3	2	1	2	1	2	2	1	2	2	2	4
0	1	23	2	0.016666667	$4.51	0:06:31	06:10.0	0.855576	2.39	1	30	5	0	Agnosticism		0	6	4	4	1	1	5	1	1	5	1	1	1	1	5	1	3	2	3
0	1	24	1	0.158333333	$5.46	0:07:09	05:42.0	0.7858	0.903210526	1	28	3	0	Christian		0	6	NA	NA	NA	NA	NA	NA	NA	NA	NA	NA	NA	NA	NA	NA	NA	NA	2
1	1	25	4	0.225	$5.55	0:05:18	04:58.0	0.507381	0.521481481	0	19	3	0	Hindu		0	4	NA	NA	NA	NA	NA	NA	NA	NA	NA	NA	NA	NA	NA	NA	NA	NA	3
0	1	26	3	0.141666667	$5.37	0:07:22	06:37.0	1.10321	1.510470588	0	27	2	1	Christian		1	4	4	4	1	2	1	5	3	1	2	1	1	3	1	1	4	2	4
1	1	27	2	0.183333333	$5.55	0:04:55	04:38.0	0.4019	0.431409091	0	21	4	0	Agnosticism		0	5	4	4	1	1	4	1	1	3	1	1	1	1	2	1	1	2	4
0	1	28	1	0.125	$5.01	0:06:09	05:34.0	0.739652	0.865866667	0	24	5	0	Christian		0	7	NA	NA	NA	NA	NA	NA	NA	NA	NA	NA	NA	NA	NA	NA	NA	NA	3
0	1	29	4	0.8	$8.92	0:05:08	04:52.0	0.466438	0.44753125	0	28	4	0	Agnosticism		0	5	4	4	3	4	3	4	3	2	2	3	3	4	1	4	5	1	5
1	1	30	3	0.958333333	$9.73	0:05:54	05:17.0	0.683219	0.641547826	1	28	2	0	Christian		0	6	4	4	1	1	3	3	1	1	1	1	1	1	1	1	2	1	3
0	1	31	2	1	$10.00	0:05:34	05:06.0	0.561033	0.526841667	0	58	4	0	Agnosticism		0	4	4	4	1	3	3	1	1	4	1	1	1	1	1	1	1	2	4
0	1	32	1	0.341666667	$6.36	0:05:31	05:10.0	0.559676	0.560097561	0	21	3	0	Agnosticism		0	5	NA	NA	NA	NA	NA	NA	NA	NA	NA	NA	NA	NA	NA	NA	NA	NA	4
1	1	33	4	0.75	$8.20	0:07:35	07:12.0	1.153343	1.093388889	1	25	2	1	Christian		1	2	7	6	1	3	1	5	4	1	3	4	5	4	1	4	4	1	4
0	1	34	3	0.558333333	$7.53	0:05:32	04:48.0	0.581443	0.459597015	0	42	2	1	Christian		1	4	4	4	1	1	1	1	1	1	1	1	1	1	5	1	1	1	5
0	1	35	2	1	$10.00	0:05:13	04:51.0	0.48501	0.476858333	1	30	4	0	Hindu		0	4	4	4	3	3	3	3	3	2	3	2	3	2	3	4	4	1	5
0	1	36	1	0.191666667	$5.55	0:05:00	04:40.0	0.408614	0.451	0	20	4	0	Atheisim		0	6	NA	NA	NA	NA	NA	NA	NA	NA	NA	NA	NA	NA	NA	NA	NA	NA	2
0	1	37	4	0.166666667	$5.23	0:06:11	05:49.0	0.759795	0.8876	0	19	2	1	Christian		1	1	4	6	1	2	3	1	4	5	3	2	1	2	3	2	1	2	2
0	1	38	3	1	$10.00	0:05:09	04:28.0	0.403586	0.3549	1	54	2	0	Christian		0	4	2	4	1	1	1	4	4	1	3	2	1	2	1	1	5	1	5
0	1	39	2	0.883333333	$9.28	0:05:52	05:07.0	0.682371	0.603660377	0	20	4	0	Christian		0	5	4	4	2	3	4	1	3	4	1	2	1	2	3	2	1	3	4
0	1	40	1	0.216666667	$5.77	0:05:21	05:01.0	0.520229	0.5555	0	20	3	0	Christian		0	6	NA	NA	NA	NA	NA	NA	NA	NA	NA	NA	NA	NA	NA	NA	NA	NA	3
0	1	41	4	0.291666667	$5.91	0:06:25	06:03.0	0.834162	1.094514286	0	22	5	0	Agnosticism		0	7	1	4	4	1	1	4	1	1	3	1	4	4	1	4	4	1	2
0	1	42	3	0.491666667	$7.03	0:05:15	04:55.0	0.495924	0.500101695	0	26	2	0	Other	spiritual/non-religious	0	5	4	6	2	1	3	4	2	1	3	1	2	2	3	2	4	2	3
1	1	43	2	0.125	$5.23	0:05:34	05:15.0	0.577738	0.790066667	0	21	3	0	Agnosticism		0	5	4	4	1	1	4	1	1	4	1	1	1	1	3	1	1	2	4
1	1	44	1	1	$10.00	0:06:05	05:28.0	0.73159	0.655258333	1	21	3	0	Agnosticism		0	6	NA	NA	NA	NA	NA	NA	NA	NA	NA	NA	NA	NA	NA	NA	NA	NA	5
0	1	45	4	0.975	$9.82	0:05:00	04:43.0	0.444338	0.454051282	1	27	3	0	Other	Jain	0	4	5	6	4	1	2	4	2	1	4	1	4	3	1	3	4	1	5
0	1	46	3	0.225	$5.77	0:05:02	04:43.0	0.436457	0.594925926	0	27	5	0	Christian		0	7	4	4	1	1	1	1	1	1	1	1	1	1	1	1	1	1	5
1	1	47	2	1	$10.00	0:07:02	06:25.0	0.925533	0.866933333	1	59	2	0	Christian		0	6	4	3	2	1	5	1	1	1	1	1	1	1	1	1	1	3	4
1	1	48	1	0.266666667	$6.04	0:04:51	04:31.0	0.385467	0.39153125	0	20	2	0	Christian		0	4	NA	NA	NA	NA	NA	NA	NA	NA	NA	NA	NA	NA	NA	NA	NA	NA	4
0	1	49	4	0.675	$8.25	0:05:15	04:49.0	0.508629	0.498962963	1	31	2	1	Hindu		0	4	2	7	1	2	1	5	5	1	1	4	3	4	1	5	5	1	5
0	1	50	3	0.083333333	$4.78	0:05:51	05:23.0	0.647214	0.8562	0	22	5	0	Agnosticism		0	7	5	4	2	1	3	3	3	2	4	1	1	2	1	1	2	2	2
0	1	51	2	0.475	$7.17	0:04:40	04:14.0	0.323886	0.239368421	1	22	4	0	Agnosticism		0	6	4	4	1	1	1	1	1	1	1	1	1	1	1	1	1	1	4
0	1	52	1	0.041666667	$4.69	0:04:56	04:34.0	0.416443	0.4962	0	19	5	0	Other	none	0	5	NA	NA	NA	NA	NA	NA	NA	NA	NA	NA	NA	NA	NA	NA	NA	NA	4
0	1	53	4	0.883333333	$9.37	0:04:50	04:32.0	0.383195	0.350566038	0	19	2	0	Buddhism		0	6	4	4	1	1	3	4	3	1	2	2	2	2	1	2	2	1	5
0	1	54	3	1	$10.00	0:05:11	04:54.0	0.478814	0.472216667	0	32	2	1	Hindu		0	5	1	1	1	1	1	5	2	1	2	2	2	2	1	3	3	1	4
0	1	55	2	0.308333333	$6.04	0:05:21	04:55.0	0.510343	0.503918919	1	21	2	0	Judaism		0	3	4	4	1	1	4	1	1	4	1	1	1	1	3	1	1	1	4
1	1	56	1	0.358333333	$6.49	0:05:40	05:18.0	0.618881	1.076	0	25	2	1	Christian		1	1	NA	NA	NA	NA	NA	NA	NA	NA	NA	NA	NA	NA	NA	NA	NA	NA	5
0	1	57	4	0.008333333	$4.47	0:05:56	05:29.0	0.668538	1.51	1	30	5	0	Atheisim		0	6	7	5	1	1	2	3	2	1	2	1	2	3	1	1	4	1	3
1	1	58	3	0.45	$6.78	0:07:01	06:15.0	1.019529	0.954907407	0	21	2	1	Christian		1	6	5	6	2	1	1	4	1	1	3	1	4	4	2	1	4	3	3
0	1	59	2	1	$10.00	0:06:00	04:33.0	0.453029	0.38775	1	21	3	0	Agnosticism		0	5	4	4	1	1	2	1	1	2	1	1	1	2	2	1	1	1	5
0	1	60	1	0.3	$6.22	0:05:14	04:49.0	0.472238	0.425527778	0	22	1	1	Christian		1	1	NA	NA	NA	NA	NA	NA	NA	NA	NA	NA	NA	NA	NA	NA	NA	NA	4
0	1	61	4	0.091666667	$5.05	0:06:12	05:47.0	0.772881	0.992	0	20	3	0	Christian		0	6	4	4	1	1	1	4	2	1	2	1	1	2	1	2	2	2	3
0	1	62	3	0.466666667	$7.12	0:06:20	05:57.0	0.807667	1.085857143	0	20	5	0	Atheisim		0	7	5	6	2	1	5	2	2	5	5	1	1	1	1	1	2	3	3
0	1	63	2	1	$10.00	0:05:45	05:22.0	0.641338	0.630791667	0	46	2	1	Other	baptist	1	2	4	4	1	1	1	1	1	1	1	1	1	1	1	1	1	2	5
0	1	64	1	1	$10.00	0:06:00	05:02.0	0.649186	0.514025	1	33	5	0	Other	baptist	0	7	NA	NA	NA	NA	NA	NA	NA	NA	NA	NA	NA	NA	NA	NA	NA	NA	5
0	1	65	4	0.241666667	$5.64	0:05:19	04:56.0	0.522933	0.723482759	1	20	5	0	Atheisim		0	7	3	4	2	1	2	3	4	1	3	1	1	1	1	2	5	1	2
0	1	66	3	0.108333333	$4.60	0:06:31	06:04.0	0.834548	1.094692308	1	68	4	0	Christian		0	6	4	5	2	1	1	4	3	1	3	2	3	4	1	3	3	2	2
0	1	67	2	1	$10.00	0:04:59	04:38.0	0.424295	0.397891667	0	21	2	1	Christian		1	4	4	4	1	1	1	1	1	5	1	1	1	1	2	1	1	2	5
0	1	68	1	0.091666667	$4.51	0:05:46	05:28.0	0.627862	0.750363636	0	36	5	0	Agnosticism		0	6	NA	NA	NA	NA	NA	NA	NA	NA	NA	NA	NA	NA	NA	NA	NA	NA	3
0	1	69	4	1	$10.00	0:05:47	05:19.0	0.669124	0.624583333	1	27	2	0	Hindu		0	2	6	4	1	1	2	4	2	1	4	2	4	3	4	4	4	1	5
0	1	70	3	0.2	$5.46	0:05:50	05:29.0	0.665652	0.8235	1	18	2	1	Hindu		0	3	3	5	2	3	1	5	4	1	1	3	3	5	1	3	5	2	4
0	1	71	2	0.133333333	$5.28	0:05:08	04:48.0	0.47979	0.515125	0	21	4	0	Agnosticism		0	4	4	4	1	1	1	1	1	5	1	1	1	1	3	1	1	2	5
0	1	72	1	0.85	$9.19	0:05:42	05:05.0	0.627857	0.450764706	1	35	2	1	Christian		1	2	NA	NA	NA	NA	NA	NA	NA	NA	NA	NA	NA	NA	NA	NA	NA	NA	5
0	1	73	4	1	$10.00	0:04:49	04:28.0	0.375633	0.353183333	0	22	5	0	Atheisim		0	7	6	6	3	1	3	2	2	1	3	2	3	2	2	3	2	2	2
1	1	74	3	0.091666667	$4.87	0:05:10	04:51.0	0.4695	0.484727273	0	21	5	0	Agnosticism		0	7	3	4	2	2	3	4	3	1	2	1	3	3	1	1	5	2	5
0	1	75	2	0.15	$5.41	0:04:54	04:32.0	0.417657	0.363333333	1	26	3	0	Agnosticism		0	7	4	4	1	1	1	1	1	4	1	1	1	1	2	1	1	3	3
0	1	76	1	0.266666667	$5.55	0:05:04	04:45.0	0.440595	0.56796875	1	21	3	0	Agnosticism		0	7	NA	NA	NA	NA	NA	NA	NA	NA	NA	NA	NA	NA	NA	NA	NA	NA	4
0	1	77	4	0.008333333	$4.15	0:05:35	05:12.0	0.574819	0.52	0	18	2	1	Christian		1	1	4	4	3	2	4	5	3	2	2	1	4	3	1	2	4	2	3
0	1	78	3	0.166666667	$4.87	0:06:04	05:16.0	0.717043	0.68815	0	23	5	0			0	5	3	5	2	1	2	4	2	1	4	1	2	2	2	1	4	2	4
1	1	79	2	0.191666667	$5.59	0:07:05	06:13.0	1.008662	1.116173913	0	23	2	1	Judaism		0	3	4	5	1	1	1	1	1	1	1	1	1	1	1	1	1	2	3
0	1	80	1	0.15	$5.41	0:06:58	06:22.0	0.990981	1.457722222	1	18	1	1	Christian		1	1	NA	NA	NA	NA	NA	NA	NA	NA	NA	NA	NA	NA	NA	NA	NA	NA	2
0	1	81	4	0.633333333	$7.93	0:05:41	05:20.0	0.623152	0.571276316	1	22	1	1	Christian		1	1	7	6	1	2	1	4	2	1	4	1	3	2	1	3	4	1	4
1	1	82	3	1	$10.00	0:05:04	04:43.0	0.4562	0.437708333	0	18	3	0	Christian		0	6	4	6	2	1	2	4	3	1	3	1	2	1	1	1	4	1	5
0	1	83	2	0.058333333	$4.38	0:05:40	05:16.0	0.600243	0.637142857	0	20	1	1	Christian		1	1	4	4	1	1	4	1	1	2	1	1	1	1	2	1	1	3	3
0	1	84	1	0.241666667	$5.86	0:05:42	05:19.0	0.589833	0.714827586	0	30	2	1	Christian		1	2	NA	NA	NA	NA	NA	NA	NA	NA	NA	NA	NA	NA	NA	NA	NA	NA	5
0	1	85	4	0.641666667	$7.98	0:06:13	05:44.0	0.804576	0.804246753	0	20	3	0	Agnosticism		0	5	7	6	3	1	3	5	4	1	4	3	4	5	1	4	5	2	4
0	1	86	3	0.391666667	$6.72	0:04:50	04:33.0	0.375995	0.336191489	0	24	3	0	Agnosticism		0	4	4	5	2	1	1	4	4	2	1	2	2	3	1	3	4	1	3
1	1	87	2	1	$10.00	NA	04:11.0	0.26244	0.272891667	1	27	3	1	Agnosticism		0	3	1	4	1	1	5	3	1	1	1	1	1	1	2	1	3	1	5
1	1	88	1	0.525	$7.44	0:05:13	04:47.0	0.456705	0.523968254	0	20	3	0	Christian		0	6	NA	NA	NA	NA	NA	NA	NA	NA	NA	NA	NA	NA	NA	NA	NA	NA	5
0	1	89	4	0.808333333	$8.92	0:05:11	04:47.0	0.478314	0.406670103	0	20	3	0	Other	sort of buddhist	0	6	7	4	1	2	4	1	4	1	1	2	1	1	3	1	4	2	3
0	1	90	3	1	$10.00	0:05:57	05:33.0	0.712657	0.693833333	0	36	3	0			0	6	4	4	3	1	2	5	1	1	2	3	1	3	1	1	5	1	3
0	1	91	2	0.258333333	$6.00	0:06:08	05:44.0	0.728371	0.850709677	0	44	2	1	Christian		1	4	4	4	1	1	3	1	1	3	1	1	1	1	2	1	1	1	5
0	1	92	1	0.066666667	$4.56	0:05:51	05:23.0	0.670876	0.67475	0	24	5	0			0	7	NA	NA	NA	NA	NA	NA	NA	NA	NA	NA	NA	NA	NA	NA	NA	NA	2
0	1	93	4	0.9	$9.46	0:05:15	04:54.0	0.508248	0.482203704	0	22	5	0	Atheisim		0	6	7	7	2	1	3	3	3	1	2	2	4	3	2	1	4	1	5
0	1	94	3	0.216666667	$5.73	0:06:20	05:55.0	0.816152	1.012769231	0	31	2	1	Christian		1	2	4	4	2	1	2	4	2	1	3	1	2	3	1	2	5	2	3
0	1	95	2	0.033333333	$4.74	0:05:14	04:54.0	0.489838	0.805	1	30	4	0	Atheisim		0	7	5	3	2	4	5	1	1	5	1	1	1	1	4	3	1	2	3
0	1	96	1	0.291666667	$6.09	0:05:46	05:14.0	0.622295	0.688714286	0	20	2	1	Christian		1	3	NA	NA	NA	NA	NA	NA	NA	NA	NA	NA	NA	NA	NA	NA	NA	NA	3
0	1	97	4	0.983333333	$9.91	0:05:16	04:57.0	0.500929	0.489788136	1	25	3	0	Hindu		0	6	7	1	3	1	2	4	3	2	5	1	4	1	2	3	5	2	5
0	1	98	3	0.75	$8.02	0:09:59	08:52.0	1.83151	1.216244444	0	22	2	1	Christian		1	3	4	4	1	1	2	3	3	1	2	1	1	1	1	1	2	2	4
0	1	99	2	0.9	$9.42	0:05:22	04:43.0	0.477076	0.387388889	1	25	5	0	Hindu		0	5	4	4	1	1	1	1	1	2	1	1	1	1	1	1	1	1	5
0	1	100	1	0.208333333	$5.55	0:06:14	05:44.0	0.806814	1.0964	0	57	1	1	Christian		1	2	NA	NA	NA	NA	NA	NA	NA	NA	NA	NA	NA	NA	NA	NA	NA	NA	3
0	1	101	4	0.3	$6.18	0:05:49	05:25.0	0.672429	0.699444444	0	21	2	0	Christian		0	4	NA	NA	NA	NA	NA	NA	NA	NA	NA	NA	NA	NA	NA	NA	NA	NA	4
0	1	102	3	0.183333333	$5.32	0:05:54	05:32.0	0.713624	0.83	0	21	1	1	Christian		1	1	7	6	1	2	1	4	4	1	1	3	2	2	1	1	3	1	2
0	1	103	2	0.316666667	$6.31	0:05:27	05:04.0	0.584286	0.643947368	0	25	4	0	Agnosticism		0	6	4	3	1	1	1	1	1	4	1	1	1	4	1	1	1	3	2
0	1	104	1	0.05	$4.65	0:05:51	05:31.0	0.667381	0.764166667	1	18	3	1	Christian		1	4	NA	NA	NA	NA	NA	NA	NA	NA	NA	NA	NA	NA	NA	NA	NA	NA	4
0	1	105	4	0.091666667	$4.78	0:05:20	05:03.0	0.524286	0.577272727	0	20	2	1	Christian		1	3	5	6	1	3	4	2	3	3	2	1	1	1	1	1	2	2	3
0	1	106	3	0.691666667	$8.25	0:05:12	04:47.0	0.506381	0.428192771	1	19	5	0	Agnosticism		0	6	4	6	1	1	2	3	3	2	2	2	2	2	1	1	4	2	4
0	1	107	2	0.258333333	$5.77	0:05:25	05:06.0	0.546952	0.565483871	0	20	1	1	Christian		1	1	4	4	3	3	5	3	1	5	5	1	3	1	4	1	1	3	5
0	1	108	1	0.066666667	$4.96	0:05:19	04:56.0	0.50351	0.91075	0	51	1	1	Christian		1	2	NA	NA	NA	NA	NA	NA	NA	NA	NA	NA	NA	NA	NA	NA	NA	NA	3
0	1	109	4	0.508333333	$7.35	0:05:32	04:56.0	0.53219	0.515737705	NA	NA	3	0	Christian		0	5	4	5	2	2	2	3	2	1	3	2	2	3	1	3	3	1	3
0	1	110	3	0.65	$8.07	0:05:08	04:48.0	0.460524	0.451153846	0	22	5	0	Agnosticism		0	7	3	4	2	3	1	4	3	1	2	3	3	4	1	2	3	5	5
0	1	111	2	0.266666667	$5.95	0:06:03	05:35.0	0.746238	0.7440625	0	20	2	1	Christian		1	3	4	4	1	1	3	1	1	3	1	1	1	1	1	1	1	1	4
0	1	112	1	0.258333333	$5.86	0:05:51	05:29.0	0.669314	0.794645161	0	20	2	1	Christian		1	3	NA	NA	NA	NA	NA	NA	NA	NA	NA	NA	NA	NA	NA	NA	NA	NA	4
0	1	113	4	0.15	$4.78	0:06:23	05:36.0	0.87829	0.952222222	0	26	2	1	Christian		1	1	4	4	1	1	2	3	4	1	1	1	1	3	1	1	5	4	5
0	1	114	3	0.091666667	$5.01	0:06:48	06:22.0	0.956143	1.733818182	1	28	3	0	Other	sikh	0	4	NA	NA	NA	NA	NA	NA	NA	NA	NA	NA	NA	NA	NA	NA	NA	NA	2
0	1	115	2	0.075	$4.83	0:06:50	06:21.0	0.966352	2.138111111	0	23	3	0	Agnosticism		0	6	4	1	1	4	5	1	1	5	1	1	1	1	5	1	1	3	2
0	1	116	1	0.7	$8.38	0:06:08	05:46.0	0.741514	0.773428571	0	23	5	0	Atheisim		0	7	NA	NA	NA	NA	NA	NA	NA	NA	NA	NA	NA	NA	NA	NA	NA	NA	4
0	1	117	4	0.075	$4.78	0:05:28	05:09.0	0.564571	0.734555556	0	22	5	0	Other	not religious but not atheist	0	6	5	5	1	1	2	2	2	1	2	1	1	1	1	1	2	1	4
0	1	118	3	1	$10.00	0:06:50	06:05.0	0.998181	0.867175	1	49	3	0	Christian		0	5	1	4	1	1	2	4	3	1	2	2	2	2	2	2	2	3	4
0	1	119	2	0.208333333	$5.68	0:06:01	05:24.0	0.675348	1.05176	0	19	1	1	Christian		1	2	4	4	1	1	3	2	1	3	2	1	1	1	1	1	3	1	2
0	1	120	1	0.208333333	$5.73	0:05:43	05:10.0	0.599186	0.69128	0	18	3	0	Christian		0	6	NA	NA	NA	NA	NA	NA	NA	NA	NA	NA	NA	NA	NA	NA	NA	NA	5
1	1	121	4	1	$10.00	0:04:28	04:12.0	0.273748	0.280983333	1	19	1	1	Christian		1	2	6	7	1	1	1	5	3	1	4	1	3	3	1	3	5	1	5
0	1	122	2	0.033333333	$4.69	0:05:30	05:02.0	0.584057	0.50525	0	21	2	0	Agnosticism		0	4	1	4	1	1	4	1	1	4	2	1	1	1	3	2	1	2	2
0	1	123	3	0.233333333	$5.68	0:05:34	05:07.0	0.599414	0.855892857	1	20	3	1	Christian		1	4	7	7	1	1	2	4	4	1	2	3	4	4	1	4	4	1	4
0	1	124	1	1	$10.00	0:05:14	04:45.0	0.474162	0.428766667	0	22	2	0	Christian		0	4	NA	NA	NA	NA	NA	NA	NA	NA	NA	NA	NA	NA	NA	NA	NA	NA	5
1	1	125	4	0.55	$7.57	0:06:05	05:42.0	0.743938	0.820560606	0	25	2	1	Christian		1	2	6	6	2	3	3	3	3	2	3	2	2	2	1	3	3	1	4
0	1	126	3	0.125	$5.28	0:05:11	04:51.0	0.474638	0.5454	1	18	2	1	Christian		1	3	6	6	1	2	1	5	3	1	3	1	2	3	1	3	4	1	4
0	1	127	2	0.841666667	$9.10	0:05:53	05:25.0	0.682576	0.663257426	1	21	2	0	Islam_Muslim		0	4	4	4	1	1	4	1	1	1	1	1	1	1	1	1	4	1	5
0	1	128	1	0.05	$4.78	0:05:07	04:42.0	0.453152	0.408	0	22	5	0	Other	none	0	7	NA	NA	NA	NA	NA	NA	NA	NA	NA	NA	NA	NA	NA	NA	NA	NA	5
0	1	129	4	0	$4.60	0:05:20	04:58.0	0.501333	NA	1	22	3	1	Christian		1	5	6	5	2	1	3	4	1	2	2	2	3	3	1	3	4	1	3
0	1	130	3	0.1	$5.05	0:07:32	06:42.0	1.14991	1.8075	0	22	3	1	Christian		1	4	5	5	1	1	3	4	1	1	5	1	1	1	1	1	3	1	4
0	1	131	2	0.375	$6.49	0:06:16	05:27.0	0.65981	0.760666667	0	21	4	1	Agnosticism		0	4	4	4	1	3	5	1	1	4	2	1	1	1	2	1	2	1	4
0	1	132	1	0.383333333	$6.58	0:05:26	05:05.0	0.547195	0.580217391	1	20	3	0	Christian		0	4	NA	NA	NA	NA	NA	NA	NA	NA	NA	NA	NA	NA	NA	NA	NA	NA	3
0	1	133	4	0.025	$4.65	0:05:05	04:47.0	0.443481	0.433333333	0	32	1	1	Christian		1	2	4	5	1	2	1	5	3	1	2	1	4	3	1	3	4	1	2
0	1	134	3	0.983333333	$9.82	0:05:02	04:39.0	0.43591	0.390677966	0	19	3	1	Christian		1	2	4	4	1	2	2	2	3	2	1	3	1	2	2	2	2	1	5
1	1	135	2	0.175	$5.55	0:06:03	05:40.0	0.723571	1.114761905	0	19	5	0	Atheisim		0	6	NA	NA	NA	NA	NA	NA	NA	NA	NA	NA	NA	NA	NA	NA	NA	NA	4
0	1	136	1	0.5	$7.26	0:05:51	05:09.0	0.577943	0.693966667	1	22	2	1	Christian		1	2	NA	NA	NA	NA	NA	NA	NA	NA	NA	NA	NA	NA	NA	NA	NA	NA	5
0	1	137	4	0.983333333	$9.91	0:05:48	05:12.0	0.642581	0.574338983	0	21	3	0	Christian		0	6	5	6	2	2	4	1	2	4	3	1	1	1	2	1	1	1	4
0	1	138	3	0.991666667	$9.96	0:10:15	09:18.0	1.93671	1.838252101	1	50	1	1	Christian		1	4	4	6	2	1	1	5	4	1	3	3	5	5	1	3	5	2	2
0	1	139	2	0.133333333	$5.23	0:05:46	05:21.0	0.667571	1.0869375	1	35	4	0	Agnosticism		0	4	4	4	1	1	1	3	1	1	1	1	1	1	1	1	3	1	4
0	1	140	1	0.241666667	$5.64	0:05:51	05:27.0	0.621771	0.826896552	0	18	5	0	Atheisim		0	5	NA	NA	NA	NA	NA	NA	NA	NA	NA	NA	NA	NA	NA	NA	NA	NA	3
0	1	141	4	0.1	$4.92	0:09:47	09:06.0	1.805057	2.426	1	60	2	1	Christian		1	2	6	6	2	1	1	4	3	1	2	1	2	4	1	3	4	2	2
0	1	142	3	0.108333333	$5.14	0:04:51	04:33.0	0.386876	0.390076923	0	18	3	0	Christian		0	4	5	6	2	2	5	3	3	3	1	1	2	1	2	2	4	2	4
0	2	143	2	0.05	$4.97	0:07:49	07:00.0	1.139833	2.140166667	0	25	3	1	Christian		1	4	2	2	1	1	1	1	1	4	1	1	1	1	1	1	1	2	2
0	2	144	2	0.091666667	$5.42	0:05:41	05:17.0	0.608448	0.896	0	24	4	0	Atheisim		0	6	4	4	NA	NA	NA	NA	NA	NA	NA	NA	NA	NA	NA	NA	NA	4	4
0	2	145	3	0.041666667	$5.22	0:05:12	04:42.0	0.467044	0.7308	1	26	3	0	Other		0	7	2	2	4	2	2	5	1	1	4	2	4	3	2	3	5	1	4
0	2	146	4	0.025	$5.07	0:05:37	05:07.0	0.631571	0.58	1	22	3	0	Other		0	6	1	1	2	1	1	5	2	1	3	3	5	5	1	5	5	1	5
0	2	147	2	0.125	$5.56	0:05:52	05:25.0	0.624857	1.018133333	1	21	3	0	Atheisim		0	7	4	4	1	1	2	1	2	2	1	1	1	2	2	2	1	4	2
0	2	148	3	0.091666667	$5.22	0:06:19	05:48.0	0.701253	1.108909091	0	24	4	0	Agnosticism		0	5	4	4	1	1	1	5	1	1	1	1	NA	NA	1	NA	5	1	3
0	2	149	2	0.025	$5.02	0:05:30	04:43.0	0.486826	0.538	0	25	3	1	Christian		1	4	4	4	1	1	1	1	NA	NA	NA	NA	NA	NA	NA	NA	NA	5	5
0	2	150	3	0.066666667	$5.37	0:07:00	06:08.0	0.97249	1.477875	0	20	5	0	Atheisim		0	7	3	5	2	4	1	5	2	1	2	4	5	5	1	5	5	1	3
0	2	151	4	0.058333333	$5.27	0:06:12	05:28.0	0.73859	0.536571429	0	24	NA	NA	Missing		NA	NA	7	4	4	1	3	1	1	1	4	1	5	3	2	5	3	3	3
0	2	152	2	0.008333333	$4.78	0:07:28	06:30.0	1.091948	1.344	0	22	2	0	Agnosticism		0	4	4	4	3	4	5	1	2	4	2	2	1	1	2	2	1	3	4
0	2	153	4	0.1	$5.56	0:05:52	05:21.0	0.644952	1.3675	0	20	NA	NA	Missing		NA	NA	5	4	1	2	1	4	4	1	4	2	4	4	1	5	4	1	3
1	2	154	1	0.008333333	$5.07	0:05:32	05:02.0	0.558343	0.546	1	22	4	0	Agnosticism		0	7	NA	NA	NA	NA	NA	NA	NA	NA	NA	NA	NA	NA	NA	NA	NA	NA	4
0	2	155	1	0.025	$4.78	0:06:40	06:01.0	0.933248	2.887666667	1	25	3	0	Atheisim		0	6	NA	NA	NA	NA	NA	NA	NA	NA	NA	NA	NA	NA	NA	NA	NA	NA	3
0	2	156	4	0.041666667	$5.02	0:06:00	05:33.0	0.703586	0.8532	0	22	5	0	Atheisim		0	7	1	1	4	1	5	2	2	3	4	1	2	2	3	2	4	1	3
0	2	157	2	0.041666667	$4.68	0:05:50	05:20.0	0.677076	0.8368	0	22	4	0	Atheisim		0	6	1	2	1	5	4	1	1	5	1	4	1	1	1	4	1	4	3
0	2	158	2	0.075	$5.27	0:06:26	05:57.0	0.80071	2.434555556	0	25	3	0	Christian		0	5	4	4	1	4	5	1	1	5	1	1	1	1	2	3	1	4	2
0	2	159	3	0.341666667	$7.04	0:08:57	08:28.0	1.532705	1.906536585	0	25	4	0	Agnosticism		0	7	4	4	3	1	2	3	1	2	4	1	3	4	4	1	3	2	2
0	2	160	1	0.758333333	$8.27	0:11:00	08:25.0	1.373643	1.149894505	0	23	3	0	Other		0	5	NA	NA	NA	NA	NA	NA	NA	NA	NA	NA	NA	NA	NA	NA	NA	NA	3
0	2	161	4	0.033333333	$5.02	0:05:53	05:26.0	0.709286	0.88	1	19	2	1	Christian		1	4	4	6	1	1	5	1	1	2	5	1	2	1	5	1	4	1	5
0	2	162	2	0.066666667	$5.27	0:07:02	06:18.0	0.850559	3.05565	1	24	2	1	Other	"Formally, I am a member of a church, but I don't respect it" / "form�ln? pat?�m k c�rkvi, ale neuzn�v�m ji"	0	5	4	4	2	1	5	1	1	2	1	2	1	1	5	2	1	3	2
0	2	163	3	0.133333333	$5.27	0:05:53	05:24.0	0.660653	0.7221875	0	27	NA	NA	Missing		NA	NA	4	4	3	2	1	4	2	2	3	3	3	3	2	3	3	2	3
0	2	164	3	0.041666667	$5.22	0:06:30	05:53.0	0.843938	0.941	0	23	4	0	Atheisim		0	6	1	2	3	1	1	4	1	1	4	3	5	5	1	5	5	1	2
1	2	165	4	0.141666667	$5.81	0:07:04	06:26.0	0.986976	1.516294118	0	21	3	0	Agnosticism		0	5	4	5	2	1	1	5	4	1	3	2	4	5	1	4	4	1	3
0	2	166	3	0.05	$5.12	0:05:33	05:13.0	0.612857	1.001666667	1	27	2	1	Christian		1	6	4	4	2	1	2	5	4	1	2	3	3	4	1	4	5	1	3
0	2	167	1	0.041666667	$5.22	0:07:36	06:47.0	1.110505	1.9686	1	34	3	0	Christian		0	6	NA	NA	NA	NA	NA	NA	NA	NA	NA	NA	NA	NA	NA	NA	NA	NA	3
1	2	168	3	0.116666667	$5.37	0:06:08	05:45.0	0.782767	0.845	1	26	2	0	Other	"I believe in 'some higher power', supernatural etc." / "V??�m v "n?co vy??�ho", nadp?irozeno apod."	0	7	4	1	3	4	1	4	2	1	1	2	4	4	1	2	5	1	4
0	2	169	1	0.15	$5.51	0:05:44	05:13.0	0.626316	1.120611111	0	26	4	0	Other	"personal, unique" / "osobn�, jedine?n�"	0	6	NA	NA	NA	NA	NA	NA	NA	NA	NA	NA	NA	NA	NA	NA	NA	NA	3
0	2	170	1	0.091666667	$5.42	0:05:32	05:08.0	0.593219	0.517727273	0	23	2	1	Christian		1	4	NA	NA	NA	NA	NA	NA	NA	NA	NA	NA	NA	NA	NA	NA	NA	NA	5
0	2	171	4	0.05	$5.12	0:05:49	05:20.0	0.610052	0.6755	0	31	3	0	Agnosticism		0	4	4	4	1	2	1	3	3	1	3	2	2	3	1	3	4	2	3
0	2	172	3	0.116666667	$3.75	0:07:57	07:02.0	1.263057	1.449071429	0	23	3	0	Other		0	6	4	4	5	1	3	3	1	1	4	1	4	3	2	3	3	3	3
0	2	173	1	0.083333333	$5.51	0:06:06	05:34.0	0.729262	1.2029	0	23	4	0	Agnosticism		0	6	NA	NA	NA	NA	NA	NA	NA	NA	NA	NA	NA	NA	NA	NA	NA	NA	3
0	2	174	1	0.108333333	$5.61	0:07:05	06:25.0	0.946524	2.22	0	25	2	0	Christian		0	6	NA	NA	NA	NA	NA	NA	NA	NA	NA	NA	NA	NA	NA	NA	NA	NA	3
0	2	175	3	0.058333333	$5.12	0:05:51	05:13.0	0.629103	0.897428571	0	25	5	0	Atheisim		0	7	1	1	3	4	3	3	3	1	1	1	2	3	1	4	2	2	2
0	2	176	2	0.1	$5.42	0:07:00	06:28.0	1.019229	1.691416667	1	30	3	0	Atheisim		0	7	4	4	1	1	4	1	1	5	1	3	1	2	1	3	1	4	2
0	2	177	3	0.041666667	$5.22	0:06:28	05:15.0	0.666461	0.7532	0	33	2	0	Buddhism		0	5	4	4	3	1	2	3	2	3	4	1	2	2	3	3	5	3	3
0	2	178	2	0.041666667	$5.12	0:06:39	05:42.0	0.916629	1.0942	0	25	4	0	Atheisim		0	7	4	2	1	4	2	1	1	4	1	3	3	3	2	3	1	2	3
0	2	179	1	0.133333333	$5.61	0:05:46	05:23.0	0.608895	0.725375	0	21	2	0	Other		0	7	NA	NA	NA	NA	NA	NA	NA	NA	NA	NA	NA	NA	NA	NA	NA	NA	3
0	2	180	2	0.066666667	NA	0:07:02	06:33.0	0.951852	1.153625	NA	NA	NA	NA			NA	NA	NA	NA	NA	NA	NA	NA	NA	NA	NA	NA	NA	NA	NA	NA	NA	NA	NA
0	2	181	4	0.008333333	$4.83	0:07:34	07:01.0	1.180057	3.557	1	21	3	0	Agnosticism		0	5	5	5	2	2	1	4	1	1	3	2	4	4	3	5	3	2	2
0	2	182	2	0.116666667	$5.42	0:05:55	05:15.0	0.631333	0.637857143	1	37	5	0	Atheisim		0	7	3	2	4	5	4	1	1	5	1	1	4	1	4	5	1	3	3
0	2	183	2	0.016666667	$4.83	0:05:34	05:04.0	0.554557	0.681	1	26	2	0	Agnosticism		0	5	4	4	1	4	1	1	1	3	1	2	1	2	3	3	1	2	3
0	2	184	4	0.208333333	$6.10	0:05:33	05:10.0	0.595967	0.63976	1	25	5	0	Agnosticism		0	7	5	6	1	2	1	5	2	1	4	4	4	3	1	5	4	1	4
0	2	185	1	0.183333333	$6.01	0:05:00	04:39.0	0.415362	0.493545455	0	21	2	1	Christian		1	2	NA	NA	NA	NA	NA	NA	NA	NA	NA	NA	NA	NA	NA	NA	NA	NA	5
0	2	186	4	0.066666667	$5.27	0:05:27	05:06.0	0.5741	1.043375	0	23	5	0	Other		0	7	7	6	4	2	1	4	2	1	4	3	4	4	2	4	3	1	3
0	2	187	4	0.058333333	$5.22	0:06:14	05:35.0	0.780286	0.882428571	1	25	1	1	Christian		1	1	6	4	1	1	1	4	3	2	4	1	3	2	1	3	4	3	2
0	2	188	4	0.15	$5.81	0:06:41	06:07.0	0.88631	0.841166667	0	21	4	0	Other		0	7	6	7	2	3	1	5	2	1	3	1	4	5	1	4	5	1	4
0	2	189	3	0.183333333	$6.06	0:06:20	05:54.0	0.799133	0.963045455	0	26	2	0	Christian		0	2	4	4	4	1	1	4	1	1	5	1	4	3	1	4	3	2	4
0	2	190	2	0.05	$5.07	0:06:26	05:47.0	0.851581	1.278	0	26	5	0	Atheisim		0	6	1	1	2	3	4	2	2	4	2	3	3	2	3	4	1	1	4
0	2	191	1	0.158333333	$5.71	0:07:07	05:55.0	0.87246	1.616068421	0	29	5	0	Other		0	7	NA	NA	NA	NA	NA	NA	NA	NA	NA	NA	NA	NA	NA	NA	NA	NA	5
0	2	192	4	0.041666667	$5.17	0:06:16	05:41.0	0.776857	0.9	0	26	4	0	Other		0	6	3	5	3	1	1	5	3	1	4	2	3	5	2	3	3	3	3
1	2	193	4	0.15	$5.27	0:06:29	05:25.0	0.706269	0.677555556	0	25	3	1	Other	fa-lung kung	0	4	5	5	3	2	3	1	1	2	1	1	2	2	3	2	1	3	2
0	2	194	3	0.141666667	$5.61	0:04:47	04:28.0	0.372886	0.516882353	1	21	2	0	Christian		0	7	3	2	2	3	1	4	2	1	3	4	5	5	2	4	3	1	3
0	2	195	1	0.125	$5.37	0:06:36	06:05.0	0.859535	1.506066667	1	25	5	0	Atheisim		0	7	NA	NA	NA	NA	NA	NA	NA	NA	NA	NA	NA	NA	NA	NA	NA	NA	3
1	2	196	1	0.316666667	$6.89	0:05:14	04:54.0	0.484243	0.476947368	0	24	4	0	Other		0	7	NA	NA	NA	NA	NA	NA	NA	NA	NA	NA	NA	NA	NA	NA	NA	NA	5
0	2	197	4	0.083333333	$5.32	0:05:49	05:13.0	0.624071	1.0498	0	21	3	0	Agnosticism		0	6	4	4	4	1	3	4	1	2	2	1	5	3	1	4	3	3	4
0	2	198	1	0.066666667	$5.02	0:06:03	05:32.0	0.722952	0.716125	0	27	1	0	Judaism		0	2	NA	NA	NA	NA	NA	NA	NA	NA	NA	NA	NA	NA	NA	NA	NA	NA	3
0	2	199	3	0.125	$5.71	0:06:03	05:32.0	0.70391	1.362666667	0	26	NA	NA	Missing		NA	NA	4	2	3	1	2	4	1	1	2	1	3	3	1	3	4	1	4
0	2	200	4	0.033333333	$4.73	0:05:15	04:56.0	0.481724	0.5375	0	26	NA	NA	Missing		NA	NA	7	5	2	2	3	2	2	3	2	2	2	2	4	2	2	2	4
0	2	201	1	0.075	$5.32	0:06:06	05:43.0	0.746357	0.795222222	0	27	4	0	Other		0	6	NA	NA	NA	NA	NA	NA	NA	NA	NA	NA	NA	NA	NA	NA	NA	NA	2
1	2	202	3	0.308333333	$6.40	0:07:29	06:59.0	1.071119	1.406621622	1	26	5	0	Agnosticism		0	7	1	1	2	1	2	2	1	2	4	1	1	1	2	2	2	4	4
1	2	203	1	0.041666667	$4.68	0:06:48	05:50.0	0.816552	0.71	1	23	5	0	Other		0	7	NA	NA	NA	NA	NA	NA	NA	NA	NA	NA	NA	NA	NA	NA	NA	NA	3
0	2	204	1	0.033333333	NA	0:07:29	06:48.0	1.098614	1.1505	NA	NA	NA	NA			NA	NA	NA	NA	NA	NA	NA	NA	NA	NA	NA	NA	NA	NA	NA	NA	NA	NA	NA
0	2	205	4	0.075	$5.07	0:05:32	05:06.0	0.579081	0.748444444	0	23	5	0	Atheisim		0	7	5	5	2	1	1	4	3	1	3	2	4	4	2	4	5	4	4
1	2	206	3	0.816666667	$9.40	0:06:08	05:39.0	0.739324	0.66227551	1	29	3	0	Other		0	4	4	3	2	1	1	3	1	1	4	1	3	2	1	1	5	1	3
0	2	207	4	0.091666667	$5.51	0:05:44	05:26.0	0.628957	0.766454545	1	21	4	0	Other	"agnostic" / "agnostik"	0	7	5	5	2	3	1	4	2	1	4	3	4	4	1	4	5	1	4
1	2	208	1	0.116666667	$5.66	0:06:11	05:44.0	0.704657	2.058214286	1	27	5	0	Atheisim		0	7	NA	NA	NA	NA	NA	NA	NA	NA	NA	NA	NA	NA	NA	NA	NA	NA	4
1	2	209	4	0.125	$5.66	0:05:28	05:06.0	0.538705	0.783	1	21	4	0	Atheisim		0	4	5	4	1	1	1	3	3	1	4	2	4	5	1	4	5	1	4
0	2	210	3	0.033333333	$5.12	0:06:16	05:56.0	0.796762	2.2975	1	23	5	0	Other		0	7	4	4	2	1	1	5	4	1	2	1	3	4	2	4	4	1	4
0	2	211	4	0.108333333	$5.51	0:05:55	05:22.0	0.658433	1.057230769	1	27	3	0	Other		0	5	3	2	2	2	2	4	3	1	3	1	3	3	1	2	2	2	3
0	2	212	3	0.058333333	$5.32	0:05:56	05:32.0	0.686576	1.036285714	0	20	3	1	Christian		1	5	3	4	3	3	1	2	3	4	3	4	4	5	2	2	3	1	4
1	2	213	1	0.016666667	$5.12	0:06:03	05:28.0	0.652671	1.2655	0	21	2	0	Atheisim		0	7	NA	NA	NA	NA	NA	NA	NA	NA	NA	NA	NA	NA	NA	NA	NA	NA	2
0	2	214	1	0.041666667	$4.92	0:06:09	05:42.0	0.70468	0.8282	0	21	2	1	Christian		1	4	NA	NA	NA	NA	NA	NA	NA	NA	NA	NA	NA	NA	NA	NA	NA	NA	3
0	2	215	3	0.058333333	$5.17	0:06:53	06:27.0	0.954067	1.351285714	0	24	3	0	Other	I believe but I am not part of any church	0	6	2	3	2	3	1	4	1	1	2	2	5	5	2	5	5	2	3
0	2	216	2	0.091666667	$5.51	0:05:39	05:03.0	0.59593	0.943181818	0	24	2	1	Christian		1	1	4	4	4	4	4	1	1	5	1	2	1	1	5	2	1	2	4
0	2	217	4	0.116666667	$5.42	0:06:31	06:00.0	0.801748	1.6085	0	22	2	0	Christian		0	2	5	6	1	2	2	4	2	1	2	3	4	4	1	4	2	5	4
0	2	218	1	0.008333333	$4.88	0:05:37	05:17.0	0.580819	14.793	1	23	3	1	Other	formally I am a chritian, but I am not part of it	0	4	NA	NA	NA	NA	NA	NA	NA	NA	NA	NA	NA	NA	NA	NA	NA	NA	5
0	2	219	3	0.091666667	$5.42	0:06:59	05:58.0	0.884188	1.340636364	0	23	3	0	Agnosticism		0	6	4	4	2	2	1	4	2	1	4	3	5	4	2	5	5	1	3
0	2	220	4	0.05	$5.17	0:06:05	05:21.0	0.701014	0.836666667	0	23	4	0	Agnosticism		0	6	5	4	3	2	2	3	1	1	2	1	3	2	2	1	3	2	3
0	2	221	4	0.025	$5.02	0:07:13	06:13.0	0.924865	1.416333333	0	23	3	0	Christian		0	5	6	4	2	1	2	3	1	1	3	1	3	3	1	4	3	3	3
0	2	222	3	0.016666667	$5.12	0:06:22	05:51.0	0.76973	1.718	0	23	4	0	Other	formally I am a christian, bur oficially I am not part of any church	0	5	4	4	3	1	1	4	1	1	3	1	2	4	1	3	2	2	3
0	2	223	2	0.241666667	$6.40	0:05:53	05:26.0	0.669519	1.042	0	22	2	1	Christian		1	2	4	4	1	1	5	1	1	3	1	1	1	2	4	2	1	2	4
1	2	224	3	0.016666667	$4.78	0:05:37	05:16.0	0.597933	0.969	1	24	3	0	Agnosticism		0	7	4	5	2	2	3	4	2	1	3	2	3	3	2	2	4	1	3
0	2	225	1	0.041666667	$5.17	0:05:09	04:51.0	0.47289	0.55	1	22	2	0	Buddhism		0	4	NA	NA	NA	NA	NA	NA	NA	NA	NA	NA	NA	NA	NA	NA	NA	NA	5
0	2	226	1	0.166666667	$6.01	0:06:22	05:58.0	0.815233	1.54275	1	20	2	0	Other	without confession	0	7	NA	NA	NA	NA	NA	NA	NA	NA	NA	NA	NA	NA	NA	NA	NA	NA	4
1	2	227	2	0.091666667	$5.32	0:06:35	06:08.0	0.870107	1.422181818	0	22	3	0	Atheisim		0	5	4	4	1	1	5	1	1	5	3	1	1	1	5	1	1	4	2
0	2	228	4	0.033333333	$4.92	0:06:53	06:25.0	0.961343	1.6525	0	23	3	0	Agnosticism		0	7	5	5	2	1	2	3	1	1	2	1	3	3	2	3	2	3	2
0	2	229	2	0.141666667	$5.71	0:08:00	07:11.0	1.195897	2.880823529	1	23	2	1	Christian		1	4	4	4	1	1	1	1	1	5	1	1	1	1	2	3	1	4	3
0	2	230	1	0.033333333	$5.17	0:06:00	05:29.0	0.659667	1.161	1	22	5	0	Agnosticism		0	6	NA	NA	NA	NA	NA	NA	NA	NA	NA	NA	NA	NA	NA	NA	NA	NA	3
0	2	231	4	0.041666667	$5.07	0:05:51	05:13.0	0.591224	0.9972	1	23	2	1	Christian		1	3	7	7	2	3	1	5	4	1	3	4	5	5	1	5	5	5	5
0	2	232	4	0.108333333	$5.56	0:05:31	05:07.0	0.57011	0.827076923	1	25	2	0	Atheisim		0	5	4	2	1	1	5	3	1	1	4	3	1	1	1	1	2	4	2
0	2	233	2	0.075	$4.97	0:05:49	05:28.0	0.654462	1.096666667	1	32	1	0	Judaism		0	6	3	1	1	4	5	1	1	3	1	1	1	2	2	4	1	1	2
0	2	234	3	0.108333333	$5.32	0:06:48	06:16.0	0.945981	1.107538462	0	21	4	0	Agnosticism		0	4	1	1	1	3	2	3	4	1	3	1	3	3	1	3	4	1	4
0	2	235	1	0.025	$4.58	0:05:25	05:00.0	0.572495	0.629666667	0	26	3	0	Christian		0	5	NA	NA	NA	NA	NA	NA	NA	NA	NA	NA	NA	NA	NA	NA	NA	NA	4
0	2	236	2	0.141666667	$5.51	0:06:34	06:06.0	0.8707	0.888	0	24	2	1	Christian		1	7	4	4	1	1	1	1	1	5	1	1	1	1	1	1	1	4	3
0	2	237	1	0.191666667	$5.96	0:05:44	05:21.0	0.645171	0.746565217	0	22	5	0	Atheisim		0	7	NA	NA	NA	NA	NA	NA	NA	NA	NA	NA	NA	NA	NA	NA	NA	NA	3
1	2	238	1	0	$4.92	0:05:40	05:11.0	0.560028	NA	0	21	2	0	Christian		0	6	NA	NA	NA	NA	NA	NA	NA	NA	NA	NA	NA	NA	NA	NA	NA	NA	5
0	2	239	1	0.05	$5.27	0:06:00	05:34.0	0.726457	1.3405	0	25	5	0	Atheisim		0	6	NA	NA	NA	NA	NA	NA	NA	NA	NA	NA	NA	NA	NA	NA	NA	NA	4
0	2	240	2	0.091666667	$5.12	0:08:03	07:27.0	1.2928	2.135909091	0	21	2	1	Islam_Muslim		0	6	4	4	1	1	1	1	1	5	1	1	1	1	5	5	1	5	1
1	2	241	2	0.158333333	$5.81	0:05:28	05:06.0	0.562648	1.263368421	1	23	3	0	Christian		0	4	4	4	1	5	1	1	1	5	1	1	1	1	5	5	1	3	4
0	2	242	2	0.116666667	$5.61	0:05:53	05:33.0	0.685319	0.874714286	0	21	2	0	Christian		0	5	4	4	4	3	5	2	2	3	2	1	4	3	5	4	1	3	3
0	2	243	1	0.091666667	$5.51	0:06:51	06:19.0	0.953643	1.089909091	0	24	3	0	Atheisim		0	6	NA	NA	NA	NA	NA	NA	NA	NA	NA	NA	NA	NA	NA	NA	NA	NA	3
0	2	244	3	0.316666667	$6.89	0:08:09	05:52.0	0.844284	0.772184211	0	30	2	1	Christian		1	2	4	5	4	2	1	3	1	1	3	1	4	4	2	3	3	4	2
0	2	245	2	0.133333333	$5.66	0:06:18	05:36.0	0.712086	0.865875	0	21	5	0	Atheisim		0	7	4	4	2	5	2	1	1	5	1	4	1	1	1	4	1	2	4
0	2	246	2	0.075	$5.37	0:05:13	04:53.0	0.486995	0.459888889	0	21	4	0	Atheisim		0	6	3	2	1	4	1	1	2	4	1	3	2	2	1	5	1	4	3
1	2	247	1	0.025	$4.88	0:05:19	04:56.0	0.517295	0.578	1	25	5	0	Atheisim		0	7	NA	NA	NA	NA	NA	NA	NA	NA	NA	NA	NA	NA	NA	NA	NA	NA	3
1	2	248	1	0.075	$5.27	0:07:33	06:47.0	1.119838	1.949	1	27	1	0	Christian		0	3	NA	NA	NA	NA	NA	NA	NA	NA	NA	NA	NA	NA	NA	NA	NA	NA	5
0	2	249	3	0.033333333	$4.97	0:06:16	05:45.0	0.754557	2.1395	1	24	3	0	Atheisim		0	6	3	4	2	3	1	4	2	1	3	2	4	4	2	3	5	1	4
0	2	250	4	0.158333333	$5.61	0:08:16	06:52.0	1.054891	1.628947368	0	21	NA	NA	Christian		NA	5	7	7	5	1	2	3	1	1	5	2	4	3	4	3	3	4	2
0	2	251	2	0.683333333	$7.58	0:08:12	06:18.0	1.062389	0.865365854	0	22	4	0	Atheisim		0	5	1	1	3	4	5	1	1	5	1	1	1	1	4	4	1	4	4
0	2	252	3	0.05	$5.22	0:07:03	06:13.0	0.917503	1.024166667	0	24	2	0	Other	pantheism	0	6	4	5	1	1	1	5	3	1	2	2	4	4	1	4	5	1	3
0	2	253	3	0.075	$5.07	0:07:23	07:01.0	1.071438	1.234888889	0	24	3	0	Atheisim		0	5	4	4	3	2	3	4	2	1	3	1	2	3	1	1	3	3	2
1	2	254	2	0.258333333	$6.55	0:08:08	07:10.0	1.2634	2.482483871	0	20	3	1	Other	pantheism + partially christian	0	3	4	4	1	5	1	1	1	4	1	1	1	1	5	4	1	4	2
0	2	255	4	0.016666667	$4.78	0:07:26	06:48.0	1.052015	0.883	0	25	2	0	Christian		0	4	7	6	2	3	1	3	4	2	1	3	4	3	1	5	2	4	3
0	2	256	1	0.066666667	$5.37	0:07:03	06:25.0	0.974581	2.07325	0	21	2	0	Christian		0	4	NA	NA	NA	NA	NA	NA	NA	NA	NA	NA	NA	NA	NA	NA	NA	NA	NA
0	2	257	3	0.108333333	$5.51	0:07:36	07:01.0	1.158319	1.549461538	0	25	2	0	Christian		0	4	3	4	2	1	1	3	1	1	4	1	5	3	1	5	5	2	4
0	2	258	1	0.075	$5.42	0:11:11	10:31.0	2.146157	2.562222222	0	23	2	0	Other	i believe in something "higher", but it doesn? coincide with any oficial religion	0	7	NA	NA	NA	NA	NA	NA	NA	NA	NA	NA	NA	NA	NA	NA	NA	NA	5
0	2	259	4	0.1	$5.47	0:08:28	06:07.0	1.001321	1.059	0	24	NA	NA	Buddhism		0	6	7	4	1	3	3	4	3	1	2	2	4	3	1	5	4	2	3
0	2	260	3	0.041666667	$5.12	0:06:19	05:31.0	0.776382	1.857	1	33	2	1	Christian		1	5	4	3	1	4	3	1	2	3	2	3	2	2	4	2	1	1	3
0	2	261	3	0.833333333	$9.94	0:08:24	07:47.0	1.408286	1.5284	0	25	2	1	Christian		1	4	2	2	3	4	2	3	1	1	4	3	4	4	3	4	4	4	3
0	2	262	2	0.058333333	$4.83	0:07:27	06:24.0	1.055762	2.829428571	1	23	1	1	Christian		1	2	4	4	3	1	5	1	1	3	3	1	1	1	2	4	1	2	2
0	2	263	2	0.058333333	$4.97	0:07:09	06:35.0	1.032429	1.552857143	0	22	NA	NA	Agnosticism		0	4	2	2	1	3	3	1	2	3	2	2	3	3	2	2	1	3	3
0	2	264	2	0.05	$4.63	0:07:00	06:36.0	1.000238	1.871666667	0	26	4	0	Atheisim		0	6	4	4	1	1	1	1	1	3	1	1	1	1	1	1	1	3	4
0	2	265	4	0.083333333	$5.37	0:06:19	05:55.0	0.823233	0.9529	1	22	3	0	Atheisim		0	5	3	5	1	3	3	1	1	5	2	1	1	1	4	2	1	4	4
1	2	266	4	0.45	$7.48	0:06:51	06:19.0	0.928195	1.141111111	1	25	5	1	Atheisim		0	5	7	6	2	3	1	4	3	1	1	3	3	4	1	3	3	2	4
0	2	267	1	0.225	$6.25	0:05:03	04:43.0	0.445748	0.517259259	1	20	3	0	Christian		0	4	NA	NA	NA	NA	NA	NA	NA	NA	NA	NA	NA	NA	NA	NA	NA	NA	4
0	2	268	3	0.133333333	$5.42	0:05:26	04:58.0	0.564181	0.6035625	1	22	2	0	Buddhism		0	7	4	5	2	1	2	3	1	2	2	1	2	3	5	1	3	2	2
1	2	269	1	0.016666667	$5.07	0:08:28	07:30.0	1.358248	1.1385	1	21	4	0	Atheisim		0	6	NA	NA	NA	NA	NA	NA	NA	NA	NA	NA	NA	NA	NA	NA	NA	NA	3
1	2	270	2	0.05	$5.22	0:07:29	06:50.0	0.897199	1.123333333	1	24	5	0	Agnosticism		0	6	4	4	1	1	1	1	1	4	1	4	1	4	2	4	1	1	3
0	2	271	3	0.108333333	$5.32	0:05:16	04:54.0	0.501462	0.662384615	1	23	3	0	Other	Arter, the god of blood, steel and revenge	0	6	3	5	4	1	2	3	1	2	4	3	4	2	5	3	1	3	3
0	2	272	2	0.125	$5.66	0:09:35	08:47.0	0.710643	0.795822	1	32	5	0	Other	no cenfession (I think that atheism means the complete denial of anything supernatural and I not completely ok with that)	0	6	4	4	1	1	1	1	NA	NA	NA	NA	NA	NA	NA	NA	NA	4	2
1	2	273	4	0.25	$6.45	0:06:15	05:52.0	0.7796	0.8968	1	24	5	1	Atheisim		0	6	6	4	2	1	2	4	2	1	5	3	3	4	1	4	4	2	3
0	2	274	4	0.083333333	$5.17	0:07:36	06:56.0	1.143189	1.8322	1	30	4	0	Atheisim		0	6	6	6	3	1	2	3	1	2	5	2	2	3	2	2	3	2	2
1	2	275	4	0.05	$5.22	0:05:31	05:10.0	0.562114	0.800833333	1	24	5	1	Atheisim		0	4	6	6	2	2	4	3	2	1	4	2	3	3	2	3	4	1	4
1	2	276	4	0.083333333	$5.32	0:05:34	05:13.0	0.577729	0.6527	1	20	5	0	Christian		0	7	5	5	1	2	1	3	4	1	2	4	4	4	1	5	4	2	3
0	2	277	4	0.2	$6.20	0:06:22	05:47.0	0.878224	1.423291667	1	21	3	0	Atheisim		0	7	4	4	2	1	1	4	3	1	3	2	3	2	1	3	5	1	2
0	2	278	2	0.325	$5.02	0:11:41	09:36.0	1.968039	2.338769231	1	23	4	0	Agnosticism		0	4	4	4	2	4	5	1	1	2	3	2	4	1	2	4	1	3	2
0	2	279	3	0.708333333	$6.55	0:14:56	06:54.5	1.119391	1.4064	1	26	2	1	Christian		1	4	1	4	1	3	3	5	3	1	2	1	5	4	1	5	3	2	3
1	2	280	3	0.075	$5.17	0:05:43	05:15.0	0.635676	1.358444444	1	23	4	0	Atheisim		0	6	2	2	3	1	1	2	2	1	3	1	3	3	2	3	4	3	4
0	2	281	3	0.391666667	$7.04	0:06:15	05:50.0	0.771119	0.675829787	1	38	1	1	Christian		1	2	4	4	2	2	1	1	2	1	1	2	4	4	1	4	4	2	5
0	2	282	3	0.1	$5.47	0:05:45	05:21.0	0.623633	0.922333333	1	28	2	0	Agnosticism		0	4	4	4	3	1	2	3	2	2	2	1	2	2	2	2	2	4	4
0	2	283	4	0.091666667	$5.51	0:06:33	06:01.0	0.838874	1.237727273	1	28	5	0	Agnosticism		0	6	7	5	3	1	1	4	1	1	5	1	5	5	2	4	4	1	3
0	2	284	3	0.091666667	$5.51	0:04:57	04:38.0	0.421252	0.562090909	1	25	1	0	Other	Freestyle discordianism (Chaos)	0	6	4	5	2	3	1	4	4	1	2	2	3	4	1	3	5	1	4
1	2	285	4	1	$10.92	0:06:23	05:55.0	0.830981	0.796433333	1	23	4	0	Agnosticism		0	5	1	1	2	2	1	4	5	1	3	4	4	4	2	4	5	1	4
1	2	286	1	0.158333333	$5.76	0:05:39	05:17.0	0.607795	0.769578947	1	21	2	0	Christian		0	6	NA	NA	NA	NA	NA	NA	NA	NA	NA	NA	NA	NA	NA	NA	NA	NA	2
0	2	287	2	0.208333333	$6.20	0:07:05	06:18.0	0.962786	1.50256	1	24	5	0	Atheisim		0	7	4	4	4	4	5	1	1	5	1	1	4	1	5	4	1	5	2
1	2	288	2	0.058333333	$5.22	0:06:14	05:30.0	0.754784	0.860857143	1	26	5	0	Atheisim		0	7	4	4	1	5	3	1	1	3	1	2	2	2	1	4	1	1	3
0	2	289	3	0.066666667	$5.22	0:06:01	05:28.0	0.675381	1.353625	1	24	4	0	Atheisim		0	7	7	7	2	1	1	1	1	2	1	2	4	2	2	4	5	1	4
0	2	290	1	0.041666667	$5.17	0:05:27	05:01.0	0.526548	0.7126	1	23	4	0	Agnosticism		0	6	NA	NA	NA	NA	NA	NA	NA	NA	NA	NA	NA	NA	NA	NA	NA	NA	3
1	2	291	3	0.041666667	$4.29	0:05:55	05:26.0	0.67611	0.9548	1	23	3	0	Atheisim		0	7	1	4	3	1	1	5	3	1	4	2	5	5	2	4	4	1	4
0	2	292	1	0.5	$7.92	0:05:04	04:32.0	0.465338	0.366416667	1	25	4	0	Atheisim		0	5	NA	NA	NA	NA	NA	NA	NA	NA	NA	NA	NA	NA	NA	NA	NA	NA	4
1	2	293	4	0.1	$5.51	0:11:26	10:34.0	1.834887	3.0245	1	25	4	0	Atheisim		0	6	6	5	1	2	2	4	3	1	4	2	4	3	1	3	5	2	3
0	2	294	2	0.166666667	$5.91	0:06:04	05:43.0	0.724338	2.151	1	26	5	0	Atheisim		0	6	4	4	1	5	1	1	1	4	1	1	1	1	3	4	1	4	3
0	2	295	3	0.066666667	$5.12	0:06:31	05:55.0	0.825919	1.371	1	25	3	0	Other	I form my own belief from ideals coming from my philosophizing	0	4	2	5	2	3	1	2	2	1	3	1	3	1	2	1	4	3	3
0	2	296	2	0.1	$5.51	0:05:21	05:01.0	0.526686	0.615416667	1	27	2	0	Atheisim		0	4	4	4	2	4	2	3	1	4	1	2	1	2	4	3	1	2	4
1	2	297	1	0.083333333	$5.32	0:08:18	06:47.0	1.204691	1.9796	1	26	4	0	Agnosticism		0	7	NA	NA	NA	NA	NA	NA	NA	NA	NA	NA	NA	NA	NA	NA	NA	NA	2
0	2	298	1	0.016666667	$4.97	0:06:51	06:16.0	0.748977	1.1175	1	27	2	1	Christian		1	2	NA	NA	NA	NA	NA	NA	NA	NA	NA	NA	NA	NA	NA	NA	NA	NA	2
1	2	299	2	0.216666667	$6.01	0:05:33	05:07.0	0.573229	0.642846154	1	22	4	0	Christian		0	6	4	4	4	5	4	1	1	5	2	1	1	1	3	2	1	3	3
0	2	300	2	0.208333333	$7.04	NA	NA			1	26	3	0	Agnosticism		0	7	4	1	3	3	3	3	3	3	3	3	3	3	3	3	3	3	3
0	2	301	2	0.05	$5.17	0:06:04	05:22.0	0.573145	0.975166667	1	24	5	0	Atheisim		0	7	4	4	2	3	1	5	3	1	3	3	4	5	1	4	4	1	3
1	2	302	1	0.28	$6.40	0:06:37	05:48.0	0.807916	0.953823529	1	25	5	0	Other	Technically an agnostic, but atheist in practice	0	7	NA	NA	NA	NA	NA	NA	NA	NA	NA	NA	NA	NA	NA	NA	NA	NA	4
0	2	303	2	0.07	$4.83	0:06:12	05:46.0	0.745095	0.996375	1	22	4	0	Agnosticism		0	6	4	4	1	1	4	1	1	5	1	2	1	1	3	1	1	5	2
0	3	304	4	0.125	$4.63	0:05:28	04:57.0	0.513857	0.53	1	22	5	0	No Religion		0	7	5	5	2	1	3	1	1	2	4	1	5	3	3	2	1	3	3
0	3	305	4	0.025	$4.02	0:05:19	04:54.0	0.500786	0.696666667	1	19	5	0	No Religion		0	3	2	4	2	1	2	1	2	1	1	1	3	1	1	2	2	1	4
0	3	306	4	0.258333333	$5.23	0:04:36	04:19.0	0.301952	0.295483871	1	20	3	0	Missing		0	NA	7	7	2	2	5	1	1	4	5	1	3	3	3	3	2	4	2
0	3	307	4	0.166666667	$4.83	0:07:40	07:04.0	1.17291	1.936	1	21	5	0	No Religion		0	7	7	5	4	1	2	1	1	2	5	1	2	1	2	1	1	1	1
0	3	308	3	0.225	$5.23	0:07:47	06:55.0	1.066548	1.230851852	1	19	5	0	No Religion		0	4	6	5	1	1	1	1	1	1	4	1	5	3	1	1	2	1	3
0	3	309	3	1	$8.96	0:05:22	04:47.0	0.494238	0.44375	1	19	4	0	No Religion		0	6	2	2	1	1	4	2	3	1	5	1	5	3	1	3	5	1	4
0	3	310	3	0.108333333	$4.59	0:05:29	05:00.0	0.55	0.852307692	1	20	5	0	Buddhism		0	7	4	4	1	1	1	1	1	1	1	1	1	1	1	1	1	1	4
0	3	311	3	0.475	$6.25	0:05:57	05:29.0	0.673571	0.668421053	0	20	5	0	No Religion		0	NA	5	6	1	1	2	2	2	1	3	1	3	1	1	1	4	1	3
0	3	312	1	0.933333333	$8.51	0:05:43	05:09.0	0.61219	0.531160714	0	22	4	0	Buddhism		0	6	NA	NA	NA	NA	NA	NA	NA	NA	NA	NA	NA	NA	NA	NA	NA	NA	3
0	3	313	2	1	$9.00	0:05:21	04:56.0	0.551195	0.509916667	0	20	5	0	No Religion		0	7	4	4	1	2	5	1	1	5	1	1	1	1	5	1	1	1	5
0	3	314	2	0.066666667	$4.38	0:05:34	05:05.0	0.604286	0.88625	0	20	2	0	Christian		0	NA	4	5	1	1	2	1	1	NA	1	1	1	2	1	1	1	2	3
0	3	315	1	0.8	$8.03	0:06:22	05:49.0	0.820562	0.778854167	1	21	5	0	No Religion		0	7	NA	NA	NA	NA	NA	NA	NA	NA	NA	NA	NA	NA	NA	NA	NA	NA	3
0	3	316	1	0.1	$4.50	0:05:04	04:41.0	0.416448	0.495416667	1	20	3	0	No Religion		0	7	NA	NA	NA	NA	NA	NA	NA	NA	NA	NA	NA	NA	NA	NA	NA	NA	2
0	3	317	1	0.5	$6.57	0:04:58	04:33.0	0.396014	0.332533333	1	22	4	0	Unknown		0	7	NA	NA	NA	NA	NA	NA	NA	NA	NA	NA	NA	NA	NA	NA	NA	NA	2
0	3	318	4	0.408333333	$6.12	0:05:49	05:15.0	0.623005	0.697142857	1	19	5	0	No Religion		0	7	5	6	1	2	2	4	4	2	4	4	4	4	2	3	5	1	2
0	3	319	4	0.041666667	$4.26	0:05:46	05:15.0	0.630952	2.05	1	21	4	0	Unknown		0	7	5	6	2	1	4	1	2	1	4	3	3	3	2	2	3	1	2
0	3	320	4	0.066666667	$4.38	0:05:49	05:16.0	0.659238	0.93375	1	20	3	0	Buddhism		0	4	7	7	2	1	2	2	2	1	5	1	3	2	1	2	2	2	4
0	3	321	3	0.125	$4.75	0:05:54	05:34.0	0.685429	1.037333333	1	19	3	0	Buddhism		0	4	3	6	2	1	2	4	5	2	5	1	5	4	1	1	5	1	3
0	3	322	3	0.133333333	$4.79	0:05:04	04:40.0	0.458238	0.490625	1	20	5	0	Christian		0	7	6	4	1	1	2	1	1	1	4	1	5	3	2	1	4	1	3
0	3	323	3	0.125	$4.75	0:05:58	05:31.0	0.71819	1.415333333	0	19	4	0	Unknown		0	6	3	5	2	1	1	4	4	1	3	4	5	5	1	1	5	1	3
0	3	324	2	0.225	$5.07	0:05:25	05:04.0	0.553005	0.717814815	1	19	3	1	Shinto		1	4	3	4	2	3	2	1	1	1	1	1	1	2	1	3	1	1	3
0	3	325	2	0.575	$6.93	0:05:37	05:15.0	0.599171	0.574434783	0	20	3	0	No Religion		0	4	4	4	1	4	5	1	1	3	1	1	1	1	3	1	1	2	4
0	3	326	2	0.083333333	$4.55	0:05:20	04:57.0	0.518333	0.562	0	19	5	0	Unknown		0	7	4	4	1	1	1	1	1	1	1	1	1	1	1	1	2	1	4
0	3	327	1	0.2	$5.11	0:05:18	04:26.0	0.355129	0.329625	1	20	3	0	No Religion		0	4	NA	NA	NA	NA	NA	NA	NA	NA	NA	NA	NA	NA	NA	NA	NA	NA	5
0	3	328	1	0.091666667	$4.55	0:05:35	05:12.0	0.587386	0.581363636	0	19	4	0	Unknown		0	6	NA	NA	NA	NA	NA	NA	NA	NA	NA	NA	NA	NA	NA	NA	NA	NA	3
0	3	329	1	0.258333333	$5.07	0:06:36	06:05.0	0.857114	0.978225806	1	20	3	1	Shinto		1	6	NA	NA	NA	NA	NA	NA	NA	NA	NA	NA	NA	NA	NA	NA	NA	NA	2
0	3	330	4	0.483333333	$6.49	0:05:43	05:13.0	0.595333	0.628275862	1	20	5	0	No Religion		0	NA	5	4	3	1	2	1	2	1	4	1	4	2	1	1	2	3	3
0	3	331	4	0.091666667	$4.55	0:05:16	04:52.0	0.47719	0.576363636	0	19	3	0	Buddhism		0	4	5	5	2	1	2	2	2	1	4	2	2	1	1	2	2	1	2
0	3	332	4	0.091666667	$4.59	0:05:25	04:56.0	0.533952	0.539090909	1	19	5	0	No Religion		0	6	6	7	1	1	1	1	1	1	4	1	5	2	1	2	2	1	2
0	3	333	2	0.25	$5.36	0:05:12	04:45.0	0.430238	0.495666667	1	19	3	0	Unknown		0	7	3	6	1	1	1	1	4	1	4	1	5	2	1	1	5	1	3
0	3	334	3	0.066666667	$4.26	0:05:11	04:50.0	0.474476	0.51375	0	20	3	0	Unknown		0	6	3	3	3	1	2	2	2	1	4	1	5	3	1	1	3	1	3
0	3	335	3	0.208333333	$5.07	0:05:53	05:30.0	0.67581	1.0852	0	23	5	0	No Religion		0	NA	4	6	2	1	2	1	1	1	1	1	2	1	1	1	1	1	2
0	3	336	2	0.541666667	$6.53	0:06:45	05:48.0	0.905667	1.100923077	0	20	5	0	No Religion		0	7	4	4	1	1	5	1	1	4	1	1	1	1	2	1	1	1	4
0	3	337	2	0.108333333	$4.50	0:04:54	04:31.0	0.368067	0.499384615	1	20	5	0	No Religion		0	7	1	1	1	1	1	1	1	1	1	1	1	1	1	1	2	1	3
0	3	338	2	0.283333333	$5.52	0:05:23	04:57.0	0.535714	0.577058824	0	19	5	0	Buddhism		0	5	4	4	3	3	3	2	2	3	3	3	3	3	2	2	3	1	3
0	3	339	2	0.483333333	$6.41	0:05:07	04:46.0	0.45019	0.408275862	0	21	5	0	Unknown		0	7	4	4	3	3	4	1	1	1	1	1	1	1	1	1	1	1	4
0	3	340	1	0.025	$4.26	0:05:50	04:54.0	0.603581	1.074	1	21	3	0	No Religion		0	NA	NA	NA	NA	NA	NA	NA	NA	NA	NA	NA	NA	NA	NA	NA	NA	NA	1
0	3	341	1	0.333333333	$5.76	0:05:52	05:25.0	0.669457	0.87165	1	20	3	0	No Religion		0	6	NA	NA	NA	NA	NA	NA	NA	NA	NA	NA	NA	NA	NA	NA	NA	NA	4
0	3	342	1	0.091666667	$4.59	0:05:39	05:07.0	0.555438	0.816818182	0	20	3	0	No Religion		0	7	NA	NA	NA	NA	NA	NA	NA	NA	NA	NA	NA	NA	NA	NA	NA	NA	4
0	3	343	4	0.508333333	$6.61	0:06:10	05:23.0	0.770495	0.706836066	0	20	4	0	No Religion		0	6	5	6	2	1	1	1	1	1	4	2	4	4	2	3	2	1	4
0	3	344	4	0.816666667	$8.11	0:06:18	05:33.0	0.723524	0.576020408	1	20	5	0	No Religion		0	7	4	5	3	2	4	2	3	3	4	1	4	4	2	3	3	1	4
0	3	345	3	0.258333333	$5.40	0:06:12	05:48.0	0.766862	0.844225806	0	20	4	0	No Religion		0	4	2	2	2	1	2	2	2	1	4	1	4	2	2	1	4	1	2
0	3	346	3	1	$9.00	0:05:04	04:37.0	0.399286	0.386333333	1	19	3	0	No Religion		0	7	5	6	2	1	2	2	3	1	4	2	5	5	1	2	4	1	5
0	3	347	2	0.083333333	$4.42	0:06:31	06:00.0	0.825762	1.119	1	20	3	0	Buddhism		0	4	6	2	1	4	5	1	1	2	2	1	3	3	4	5	1	2	4
0	3	348	2	0.116666667	$4.63	0:05:08	04:41.0	0.432048	0.35	1	19	3	0	Buddhism		0	7	1	1	1	4	1	1	1	1	2	4	1	5	1	4	4	1	2
0	3	349	1	0.183333333	$4.91	0:05:15	04:26.0	0.364962	0.436090909	1	15	1	0	Buddhism		0	NA	NA	NA	NA	NA	NA	NA	NA	NA	NA	NA	NA	NA	NA	NA	NA	NA	NA
0	3	350	1	0.016666667	$4.14	0:04:30	04:11.0	0.266843	0.242	1	20	3	0	Buddhism		0	NA	NA	NA	NA	NA	NA	NA	NA	NA	NA	NA	NA	NA	NA	NA	NA	NA	3
0	3	351	1	0.033333333	$4.26	0:05:39	05:07.0	0.620657	0.47175	0	19	3	0	No Religion		0	7	NA	NA	NA	NA	NA	NA	NA	NA	NA	NA	NA	NA	NA	NA	NA	NA	4
0	3	352	4	0.066666667	$4.30	0:05:08	04:33.0	0.456	0.35	0	19	3	0	No Religion		0	4	7	7	1	1	4	1	2	1	4	1	5	3	1	3	3	1	3
0	3	353	4	0.2	$5.11	0:04:56	04:30.0	0.361114	0.39	1	20	4	1	Shinto		1	6	6	6	1	1	2	2	3	1	4	3	3	3	2	1	3	1	2
0	3	354	4	0.808333333	$8.07	0:05:55	05:30.0	0.678905	0.667216495	0	20	3	0	Buddhism		0	5	5	5	2	1	2	2	3	2	4	3	3	3	2	2	1	1	4
0	3	355	4	0.083333333	$4.55	0:05:38	05:11.0	0.592905	0.569	0	20	5	0	No Religion		0	6	5	6	1	1	2	1	1	1	5	1	5	5	1	2	2	1	2
0	3	356	3	1	$9.00	0:05:04	04:43.0	0.420162	0.418508333	1	22	5	0	No Religion		0	7	3	3	2	1	2	2	2	1	3	2	4	4	1	1	4	2	3
0	3	357	3	0.191666667	$4.99	0:05:00	04:35.0	0.415381	0.365217391	1	20	5	0	Unknown		0	NA	4	4	2	1	2	1	1	1	4	1	4	4	1	1	4	2	4
0	3	358	3	0.316666667	$5.68	0:05:30	05:04.0	0.573048	0.516578947	0	20	5	0	No Religion		0	7	3	5	2	1	4	2	3	1	4	2	5	5	1	4	2	2	2
0	3	359	3	0.058333333	$4.42	0:05:31	05:00.0	0.516714	0.704285714	0	21	4	0	Buddhism		0	7	5	6	1	1	2	2	2	1	4	3	4	2	1	2	2	1	4
0	3	360	2	0.491666667	$6.49	0:05:35	05:13.0	0.585005	0.55220339	1	20	3	0	No Religion		0	NA	3	3	2	1	1	1	1	1	1	1	3	3	1	1	4	1	4
0	3	361	2	0.066666667	$4.42	0:06:18	05:43.0	0.788286	1.2025	1	19	5	0	Buddhism		0	6	6	3	2	1	4	1	1	2	2	1	2	2	3	1	1	1	2
0	3	362	2	0.666666667	$7.38	0:05:18	04:44.0	0.491	0.40925	1	20	3	0	Buddhism		0	5	5	3	2	2	3	1	1	2	2	1	2	1	3	2	2	2	3
0	3	363	1	0.216666667	$5.19	0:04:58	04:27.0	0.377967	0.360692308	1	20	5	0	No Religion		0	6	NA	NA	NA	NA	NA	NA	NA	NA	NA	NA	NA	NA	NA	NA	NA	NA	3
0	3	364	1	0.083333333	$4.50	0:06:05	05:30.0	0.700819	1.1996	1	20	5	0	No Religion		0	7	NA	NA	NA	NA	NA	NA	NA	NA	NA	NA	NA	NA	NA	NA	NA	NA	2
0	3	365	1	0.05	$4.34	0:05:08	04:38.0	0.437833	0.335666667	0	19	3	0	Unknown		0	4	NA	NA	NA	NA	NA	NA	NA	NA	NA	NA	NA	NA	NA	NA	NA	NA	3
0	3	366	4	0.125	$4.75	0:08:47	05:15.0	1.521576	1.184666667	1	19	3	1	Shinto		1	6	6	4	2	1	2	2	2	1	3	4	4	4	3	3	4	1	4
0	3	367	4	0.591666667	$5.48	0:05:28	04:56.0	0.588714	0.578450704	1	20	5	0	No Religion		0	7	6	6	1	1	5	1	1	1	5	1	5	5	1	1	5	1	2
0	3	368	4	0.166666667	$4.91	0:05:08	04:44.0	0.453714	0.5285	1	19	3	0	Buddhism		0	4	5	6	2	2	3	3	NA	1	2	3	3	3	1	4	3	2	3
0	3	369	3	0.325	$5.72	0:04:58	04:38.0	0.411714	0.436923077	1	20	3	0	No Religion		0	4	6	6	2	1	2	1	2	1	3	1	4	4	1	1	4	1	4
0	3	370	3	0.2	$5.03	0:05:22	05:03.0	0.587857	0.626666667	0	19	3	1	Shinto		1	7	5	NA	1	1	2	3	1	1	4	3	5	5	2	4	5	1	4
0	3	371	3	0.533333333	$6.73	0:06:14	05:43.0	0.716619	0.7084375	1	19	4	1	Shinto		1	4	2	3	2	1	3	2	2	1	5	3	4	4	1	3	3	3	2
0	3	372	2	0.15	$4.87	0:06:00	05:08.0	0.631571	1.475555556	0	19	5	0	Buddhism		0	6	1	1	1	1	5	1	1	1	1	1	1	1	1	1	NA	1	3
0	3	373	2	0.208333333	$5.11	0:05:12	04:45.0	0.452581	0.5748	1	19	3	0	No Religion		0	7	4	4	1	1	2	1	1	1	1	1	1	1	1	1	1	1	4
0	3	374	2	0.083333333	$4.30	0:05:17	04:49.0	0.496714	0.695	1	20	3	0	Buddhism		0	7	2	2	1	2	5	1	1	3	1	1	1	3	2	1	1	2	3
0	3	375	2	0.058333333	$4.38	0:04:54	04:35.0	0.378048	0.404285714	1	20	4	0	No Religion		0	7	2	2	1	2	3	1	1	4	1	1	1	1	3	1	1	2	2
0	3	376	1	0.25	$5.36	0:05:43	05:18.0	0.630143	0.5841	0	19	3	0	Unknown		0	7	NA	NA	NA	NA	NA	NA	NA	NA	NA	NA	NA	NA	NA	NA	NA	NA	2
0	3	377	1	0.125	$4.71	0:06:39	05:50.0	0.839357	1.172133333	1	20	3	1	Shinto		1	5	NA	NA	NA	NA	NA	NA	NA	NA	NA	NA	NA	NA	NA	NA	NA	NA	2
0	3	378	1	0.075	$4.42	0:05:58	05:12.0	0.607295	0.636	0	21	5	0	No Religion		0	7	NA	NA	NA	NA	NA	NA	NA	NA	NA	NA	NA	NA	NA	NA	NA	NA	4
0	3	379	4	0.2	$4.95	0:06:40	06:13.0	0.890624	1.855833333	1	20	5	0	No Religion		0	7	6	6	1	1	2	2	NA	1	1	1	4	3	1	3	4	1	2
0	3	380	4	0.125	$4.59	0:05:41	05:20.0	0.624714	0.987333333	1	21	4	0	Unknown		0	7	5	7	1	1	4	1	1	1	5	1	4	3	1	2	1	2	3
0	3	381	4	0.091666667	$4.55	0:05:37	05:10.0	0.583333	0.762727273	0	20	4	0	No Religion		0	7	5	6	2	1	2	2	1	1	3	2	4	4	1	4	2	1	2
0	3	382	3	0.533333333	$6.69	0:06:05	05:41.0	0.733762	0.61484375	1	20	5	0	No Religion		0	7	5	5	2	1	2	3	3	1	1	1	5	5	1	2	4	1	3
0	3	383	3	0.116666667	$4.71	0:05:16	04:53.0	0.512952	0.708571429	1	21	3	0	No Religion		0	7	5	5	1	1	3	1	1	1	4	1	3	2	1	1	2	1	4
0	3	384	3	0.066666667	$4.46	0:08:04	05:10.0	0.648052	0.82375	NA	NA	NA	NA			NA	NA	NA	NA	NA	NA	NA	NA	NA	NA	NA	NA	NA	NA	NA	NA	NA	NA	NA
0	3	385	2	0.408333333	$6.08	0:06:02	05:36.0	0.694667	0.884081633	1	20	3	0	No Religion		0	7	2	1	1	3	3	1	1	3	2	1	2	1	3	1	1	3	2
0	3	386	2	0.083333333	$4.38	0:05:31	05:10.0	0.563381	0.551	0	19	3	0	No Religion		0	6	1	1	1	2	4	1	1	4	1	1	1	1	3	2	1	2	3
0	3	387	2	0.716666667	$7.62	0:04:58	04:33.0	0.410524	0.438837209	1	20	3	0	Unknown		0	7	4	4	1	1	3	1	3	1	1	1	1	1	1	1	1	1	4
0	3	388	1	0.25	$5.31	0:05:55	05:26.0	0.671019	0.918333333	0	20	5	0	Christian		0	4	NA	NA	NA	NA	NA	NA	NA	NA	NA	NA	NA	NA	NA	NA	NA	NA	4
0	3	389	1	0.083333333	$4.50	0:08:57	05:29.0	0.681643	0.813	1	19	4	0	No Religion		0	7	NA	NA	NA	NA	NA	NA	NA	NA	NA	NA	NA	NA	NA	NA	NA	NA	4
0	3	390	1	0.716666667	$7.62	0:05:29	05:01.0	0.587071	0.509302326	1	19	5	0	No Religion		0	7	NA	NA	NA	NA	NA	NA	NA	NA	NA	NA	NA	NA	NA	NA	NA	NA	3
0	3	391	4	1	$9.00	0:05:15	04:34.0	0.529429	0.386083333	1	19	4	0	No Religion		0	7	5	5	1	1	2	2	2	1	2	1	4	4	1	4	2	1	4
0	3	392	4	0.641666667	$7.26	0:16:56	16:12.0	3.812671	5.752480519	0	20	3	0	Christian		0	5	5	4	1	1	NA	1	1	NA	2	1	1	1	1	2	1	1	NA
0	3	393	3	0.125	$4.71	0:05:10	04:48.0	0.462381	0.582	1	19	3	1	Shinto		1	4	2	6	1	1	2	1	1	1	4	1	5	2	1	2	4	3	2
0	3	394	2	0.116666667	$4.63	0:06:03	05:30.0	0.732433	0.667142857	1	20	3	0	No Religion		0	7	2	2	1	2	2	1	1	3	1	1	2	1	3	2	NA	3	3
0	3	395	1	0.05	$4.38	0:05:40	05:14.0	0.587986	0.728	1	19	4	0	Buddhism		0	4	NA	NA	NA	NA	NA	NA	NA	NA	NA	NA	NA	NA	NA	NA	NA	NA	2
0	3	396	1	0.208333333	$5.11	0:07:33	07:02.0	1.121186	1.19428	0	20	3	0	Unknown		0	4	NA	NA	NA	NA	NA	NA	NA	NA	NA	NA	NA	NA	NA	NA	NA	NA	2
0	3	397	4	0.041666667	$4.34	0:05:10	04:41.0	0.469095	0.574	1	20	5	0	No Religion		0	7	7	7	2	1	2	1	1	1	3	1	3	3	1	2	3	2	2
0	3	398	4	0.316666667	$5.68	0:04:56	04:24.0	0.333381	0.307894737	NA	NA	NA	NA			NA	NA	NA	NA	NA	NA	NA	NA	NA	NA	NA	NA	NA	NA	NA	NA	NA	NA	NA
0	3	399	4	0.125	$4.71	0:05:47	05:23.0	0.638429	0.825333333	1	19	3	0	No Religion		0	5	6	5	2	1	4	1	1	2	5	1	5	3	4	1	2	2	3
0	3	400	3	0.291666667	$5.52	0:07:07	06:36.0	1.026381	1.166	0	20	5	0	No Religion		0	7	4	4	1	1	1	2	2	1	1	1	4	2	1	1	2	1	3
0	3	401	3	0.5	$6.57	0:05:54	05:00.0	0.582286	0.504666667	0	20	5	0	No Religion		0	7	5	5	2	1	2	1	1	1	3	1	4	3	1	1	4	1	4
0	3	402	3	0.208333333	$5.03	0:05:25	05:06.0	0.531624	0.5456	1	20	5	0	No Religion		0	6	2	5	1	1	3	1	1	1	4	2	3	3	1	1	3	2	4
0	3	403	3	0.025	$4.14	0:07:35	06:58.0	1.17129	3.207	0	20	3	0	Unknown		0	4	5	2	1	1	1	3	4	1	1	4	2	2	1	2	5	1	4
0	3	404	2	0.6	$7.06	0:05:11	04:47.0	0.486619	0.455555556	0	21	3	0	Buddhism		0	6	2	2	1	3	5	1	1	4	1	1	1	1	3	2	1	1	4
0	3	405	2	0.25	$5.31	0:05:17	04:48.0	0.497905	0.913666667	1	19	4	0	Buddhism		0	5	1	1	1	1	4	1	1	4	1	1	1	1	1	1	1	3	4
0	3	406	2	0.95	$8.76	0:05:13	04:49.0	0.47319	0.457982456	1	20	5	0	No Religion		0	NA	4	1	1	1	5	1	1	5	1	1	1	1	1	1	1	5	2
0	3	407	2	0.125	$4.71	0:05:45	05:27.0	0.64981	0.744	0	20	3	1	Shinto		1	5	4	4	1	1	1	1	1	5	1	1	1	1	3	1	1	4	2
0	3	408	1	0.333333333	$5.72	0:06:19	05:48.0	0.833862	1.2008	0	20	4	0	No Religion		0	7	NA	NA	NA	NA	NA	NA	NA	NA	NA	NA	NA	NA	NA	NA	NA	NA	4
0	3	409	1	0.208333333	$5.15	0:05:16	04:58.0	0.48189	0.52604	0	20	3	0	Buddhism		0	7	NA	NA	NA	NA	NA	NA	NA	NA	NA	NA	NA	NA	NA	NA	NA	NA	3
0	3	410	1	0.083333333	$4.50	0:05:34	05:05.0	0.589986	0.6756	1	20	5	0	Unknown		0	7	NA	NA	NA	NA	NA	NA	NA	NA	NA	NA	NA	NA	NA	NA	NA	NA	3
0	3	411	4	0.091666667	$4.38	0:04:40	04:21.0	0.324286	0.343636364	0	19	4	0	No Religion		0	7	6	7	1	1	2	2	3	1	4	1	5	3	2	1	4	1	4
0	3	412	4	0.666666667	$7.38	0:08:55	05:23.0	0.720476	0.565625	1	19	4	0	No Religion		0	6	4	6	1	1	2	1	1	1	2	2	3	2	1	3	4	2	4
0	3	413	4	0.3	$5.60	0:06:22	05:43.0	0.847381	0.841388889	1	22	5	0	No Religion		0	NA	5	6	2	1	3	1	1	2	5	1	3	1	4	1	1	4	4
0	3	414	3	0.125	$4.75	0:06:03	05:36.0	0.718286	1.398	1	20	3	0	Unknown		0	7	6	5	4	1	1	3	2	1	3	2	3	4	1	1	2	1	4
0	3	415	3	0.316666667	$5.64	0:06:36	06:01.0	0.847238	1.348157895	1	20	5	0	No Religion		0	7	3	3	1	1	2	1	1	1	1	1	4	3	3	3	5	1	4
0	3	416	3	0.108333333	$4.59	0:04:59	04:24.0	0.358667	0.626153846	0	20	5	0	Buddhism		0	7	4	5	3	1	3	2	4	1	2	2	4	4	1	1	3	1	2
0	3	417	2	0.45	$6.33	0:05:41	05:15.0	0.61729	0.619259259	0	20	3	0	No Religion		0	7	2	2	3	3	5	1	1	5	1	1	1	2	2	1	2	1	2
0	3	418	2	0.416666667	$6.17	0:08:59	04:33.0	0.422624	0.3886	1	18	3	0	No Religion		0	7	6	4	3	2	4	1	1	4	1	1	2	3	4	1	1	3	2
0	3	419	2	0.208333333	$5.15	0:05:19	04:49.0	0.486333	0.5348	0	20	3	0	No Religion		0	6	4	1	1	4	5	1	1	4	1	1	1	1	4	3	1	2	3
0	3	420	1	0.216666667	$5.19	0:05:13	04:54.0	0.466362	0.771153846	1	19	3	0	No Religion		0	7	NA	NA	NA	NA	NA	NA	NA	NA	NA	NA	NA	NA	NA	NA	NA	NA	2
0	3	421	1	0.175	$4.83	0:06:28	05:39.0	0.724586	1.20047619	1	19	3	0	Christian		0	5	NA	NA	NA	NA	NA	NA	NA	NA	NA	NA	NA	NA	NA	NA	NA	NA	4
0	3	422	1	0.325	$5.60	0:05:49	05:23.0	0.650595	0.832384615	1	21	5	0	Christian		0	7	NA	NA	NA	NA	NA	NA	NA	NA	NA	NA	NA	NA	NA	NA	NA	NA	3
0	3	423	4	0.5	$6.45	0:04:48	04:27.0	0.37681	0.357333333	1	20	5	0	No Religion		0	7	6	5	1	1	1	1	1	1	1	1	2	2	2	1	2	1	4
0	3	424	3	0.9	$8.51	0:05:00	04:39.0	0.412286	0.347222222	1	19	5	0	No Religion		0	7	5	5	3	1	2	2	2	2	3	1	4	3	2	1	2	1	3
0	3	425	2	0.083333333	$4.55	0:06:20	05:55.0	0.821381	0.962	1	21	3	0	Unknown		0	6	4	4	1	2	4	1	1	5	1	1	1	1	4	4	1	3	4
0	3	426	1	0.058333333	$4.30	0:06:04	05:18.0	0.678	2.150285714	1	20	3	0	Unknown		0	6	NA	NA	NA	NA	NA	NA	NA	NA	NA	NA	NA	NA	NA	NA	NA	NA	3
0	3	427	4	0.116666667	$4.67	0:05:32	04:59.0	0.556238	0.584285714	1	19	2	0	Other	Shinto and Buddhist	0	4	3	3	1	1	1	3	3	1	3	1	3	4	1	2	4	1	2
0	3	428	3	0.816666667	$8.11	0:07:02	06:13.0	0.965143	0.938367347	1	20	3	0	No Religion		0	4	5	5	2	1	1	2	3	1	1	2	3	3	2	2	3	1	2
0	3	429	2	0.916666667	$8.60	0:05:58	04:41.0	0.616957	0.484363636	0	20	3	0	Unknown		0	4	2	1	3	3	4	1	1	4	1	1	1	1	2	2	1	2	4
0	3	430	1	0.258333333	$5.40	0:05:13	04:35.0	0.474524	0.487774194	1	19	5	0	No Religion		0	7	NA	NA	NA	NA	NA	NA	NA	NA	NA	NA	NA	NA	NA	NA	NA	NA	3
0	3	431	1	0.091666667	$4.55	0:05:02	04:41.0	0.418229	0.481	1	20	5	0	Unknown		0	7	NA	NA	NA	NA	NA	NA	NA	NA	NA	NA	NA	NA	NA	NA	NA	NA	2
0	3	432	4	0.166666667	$4.95	0:05:18	04:30.0	0.391333	0.43	1	19	5	0	No Religion		0	7	3	3	2	1	2	2	3	1	4	2	5	5	2	3	3	1	3
0	3	433	4	0.158333333	$4.83	0:06:24	05:35.0	0.798781	0.838	0	21	3	0	Christian		0	4	7	7	1	1	2	3	2	1	4	1	4	3	1	1	3	1	3
0	3	434	3	0.966666667	$8.84	0:06:03	05:19.0	0.726238	0.614655172	1	19	3	0	Buddhism		0	6	5	5	2	1	2	2	4	1	4	2	4	5	1	3	4	1	3
0	3	435	2	0.016666667	$4.22	0:05:26	05:02.0	0.530952	0.565	0	19	3	0	Buddhism		0	6	2	2	2	2	3	1	1	4	1	1	2	2	3	2	1	2	4
0	3	436	1	0.058333333	$4.34	0:05:26	05:02.0	0.528767	0.894	1	19	5	0	No Religion		0	7	NA	NA	NA	NA	NA	NA	NA	NA	NA	NA	NA	NA	NA	NA	NA	NA	2
0	3	437	4	0.058333333	$4.42	0:05:48	05:20.0	0.639571	1.014285714	1	20	3	0	Buddhism		0	4	6	5	1	1	2	1	2	1	4	1	3	3	1	2	3	2	4
0	3	438	4	0.191666667	$5.07	0:08:19	07:06.0	1.357767	1.481304348	1	20	3	0	Buddhism		0	7	6	6	3	1	2	1	1	2	3	1	3	3	3	2	1	1	3
0	3	439	3	1	$8.92	0:05:36	05:01.0	0.543862	0.499258333	0	19	3	0	No Religion		0	6	5	5	2	1	2	2	3	1	2	2	3	2	1	1	2	1	3
0	3	440	3	0.116666667	$4.67	0:06:13	05:38.0	0.761443	1.268571429	0	20	3	1	Shinto		1	6	3	3	4	1	1	3	3	1	5	2	4	4	2	3	4	1	4
0	3	441	2	0.1	$4.63	0:05:00	04:34.0	0.399571	0.458333333	0	19	3	1	Shinto		1	6	4	4	2	3	2	3	3	3	1	2	4	3	3	3	3	2	3
0	3	442	2	1	$9.00	0:05:50	05:19.0	0.652048	0.655416667	0	20	3	0	Buddhism		0	NA	6	3	3	4	4	1	1	2	1	1	1	1	4	2	2	1	3
0	3	443	1	0.016666667	$4.02	0:05:08	04:42.0	0.492219	0.4445	0	19	3	0	Buddhism		0	7	NA	NA	NA	NA	NA	NA	NA	NA	NA	NA	NA	NA	NA	NA	NA	NA	4
0	3	444	1	0.716666667	$7.62	0:07:44	06:49.0	1.230324	1.541476744	0	20	5	0	No Religion		0	7	NA	NA	NA	NA	NA	NA	NA	NA	NA	NA	NA	NA	NA	NA	NA	NA	3
0	3	445	4	0.216666667	$5.15	0:05:25	04:56.0	0.552143	0.44	1	19	3	0	Buddhism		0	4	4	4	1	4	1	1	1	5	1	1	1	1	1	1	1	4	4
0	3	446	3	0.208333333	$5.15	0:06:37	05:35.0	0.714095	0.8588	0	20	4	0	Buddhism		0	6	4	6	2	1	3	1	1	1	5	1	4	4	1	1	1	1	2
0	3	447	2	0.991666667	$8.92	0:04:47	04:22.0	0.35019	0.302268908	1	21	4	0	No Religion		0	7	4	4	4	4	5	1	1	5	1	1	1	1	4	3	1	1	3
0	3	448	1	0.25	$5.31	0:05:51	05:27.0	0.662624	0.715533333	1	20	3	1	Shinto		1	6	NA	NA	NA	NA	NA	NA	NA	NA	NA	NA	NA	NA	NA	NA	NA	NA	3
0	3	449	4	0.133333333	$4.67	0:05:19	04:53.0	0.510762	0.499375	1	21	3	0	Other	Esoteric Buddhist	0	5	5	5	2	1	1	1	2	1	3	2	5	3	2	3	3	1	4
0	3	450	3	0.033333333	$4.22	0:05:53	05:29.0	0.652143	1.22	1	20	3	0	Buddhism		0	4	5	5	1	1	2	1	1	1	2	1	1	1	1	1	4	1	2
0	3	451	3	0.166666667	$4.95	0:05:38	05:09.0	0.549581	1.0481	0	20	5	0	No Religion		0	7	2	2	2	1	2	3	2	1	4	3	2	2	1	1	3	1	2
0	3	452	2	0.325	$5.72	0:05:41	05:18.0	0.598619	0.73974359	1	19	4	0	Buddhism		0	6	4	2	3	3	3	1	1	4	1	1	1	1	4	1	1	4	2
0	3	453	2	0.066666667	$4.38	0:04:41	04:20.0	0.317667	0.36	1	21	3	0	Unknown		0	NA	4	4	3	2	2	1	1	1	1	2	1	2	1	1	2	1	3
0	3	454	1	0.116666667	$4.71	0:04:55	04:34.0	0.390305	0.518214286	1	20	2	0	Judaism		0	7	NA	NA	NA	NA	NA	NA	NA	NA	NA	NA	NA	NA	NA	NA	NA	NA	4
0	3	455	1	0.016666667	$4.18	0:05:28	04:54.0	0.520895	0.8115	1	18	4	0	Unknown		0	6	NA	NA	NA	NA	NA	NA	NA	NA	NA	NA	NA	NA	NA	NA	NA	NA	3
0	3	456	4	0.483333333	$6.41	0:05:29	05:07.0	0.566333	0.525689655	0	19	4	0	No Religion		0	6	6	7	1	1	3	3	4	2	5	1	5	3	1	4	3	1	3
0	3	457	4	0.891666667	$8.47	0:04:55	04:24.0	0.350695	0.292990654	1	19	2	0	Other	Animist	0	7	7	7	1	1	2	3	4	1	5	4	5	5	2	3	5	1	2
0	3	458	3	0.083333333	$4.55	0:05:15	04:54.0	0.481167	0.5412	0	20	3	1	Shinto		1	7	5	5	2	1	3	3	NA	1	5	1	5	5	1	3	4	1	2
0	3	459	2	0.141666667	$4.83	0:05:20	04:52.0	0.48591	0.627058824	0	21	5	0	No Religion		0	7	2	2	1	4	5	1	1	3	1	1	1	1	4	3	1	1	4
0	3	460	1	0.1	$4.59	0:05:41	05:15.0	0.573186	0.775916667	0	19	5	0	Unknown		0	7	NA	NA	NA	NA	NA	NA	NA	NA	NA	NA	NA	NA	NA	NA	NA	NA	3
