# Supplementary material for: Replicating and extending the effects of auditory religious cues on dishonest behavior
Source: PLoS One. 2020 Aug 13;15(8):e0237007. doi: 10.1371/journal.pone.0237007 (PMC7425871; doi:10.1371/journal.pone.0237007)
Supplement: S2 Data — (ZIP) [file pone.0237007.s004.zip]

Archive with 3 entries (3 files):
- Dots Game Instructions for USA, CzR, and JP Samples.pdf
- Post-Study Questionnaires- For Music and Non-Music Conditions- USA, Czech Republic, and Japanese sample.pdf
- Pre-Study Music Rating Surveys- USA, Czech Republic, Japanese Samples.pdf
